# Supplementary material for: The impact of COVID-19 pandemic on tobacco use: A population-based study
Source: PLoS One. 2023 Jun 23;18(6):e0287375. doi: 10.1371/journal.pone.0287375 (PMC10289305; doi:10.1371/journal.pone.0287375)
Supplement: S1 Data — (XLSX) [file pone.0287375.s002.xlsx]

## Sheet: PLOS
Subjectnumber	Age	Weight	Height	BMI	BMI_Grp	EduLev	Familyincome	Jobfield	Infectionlikelyhood	knowinfectedperson	selfquarentine	Socialdistancing	pansocialpublicevents	closeschoolsuniversities	lockdownpartialandfull	WaterpipeSmoking	CigSmoking	eCigVaping	Sleeping	Sleeping123	Sleepdisterbnce	Sleepdisterbnce123	SleepHoursNight	SleepHoursNight123	SleepHoursDay	SleepHoursDay123	Readingbooksmagaines	ReadingRelgiousbooks	ReadingforGeneralKnwldgNewspaper	ReadingNovelStroyBooks	WalkEx	Wlk123	Walking	RunEx	Run123	Running	CycEx	Cyc123	Cycling	SwmEx	Swm123	Swimming	SprtEx	Sprt123	SportsFootballBasketball	WgtEx	Wgt123	Weightlefting	WtchTVEx
1	18	55	161	21.2183	2	1	2	1	1	2	1	1	1	1	1	3	3	3	1	1	4	#NULL!	1	1	1	1	2	4	3	3	1	2	2	1	2	2	1	2	2	1	#NULL!	4	1	2	2	#NULL!	#NULL!	4	1
2	18	93	181	28.3874	3	1	1	1	2	2	1	1	1	1	1	1	1	1	1	1	1	1	1	1	1	1	3	4	1	1	1	1	1	1	1	1	5	1	1	1	2	2	1	1	1	1	1	1	1
3	18	75	178	23.6713	2	1	2	1	1	2	1	1	1	1	1	3	3	3	1	1	1	1	2	2	1	1	4	1	4	4	1	1	1	#NULL!	#NULL!	4	1	3	3	1	3	3	#NULL!	#NULL!	4	1	2	2	4
4	18	84	163	31.6158	4	1	2	#NULL!	2	2	1	1	1	1	1	3	3	3	1	1	4	#NULL!	4	#NULL!	4	#NULL!	3	4	3	3	1	2	2	1	2	2	1	3	3	1	3	3	1	2	2	1	3	3	#NULL!
5	18	70	163	26.3465	3	1	2	2	1	2	1	1	1	1	1	#NULL!	#NULL!	#NULL!	1	1	1	1	2	2	1	1	4	4	4	3	1	#NULL!	#NULL!	#NULL!	#NULL!	#NULL!	#NULL!	#NULL!	#NULL!	#NULL!	#NULL!	#NULL!	#NULL!	#NULL!	#NULL!	#NULL!	#NULL!	#NULL!	1
6	18	70	163	26.3465	3	1	2	2	1	2	1	1	1	1	1	#NULL!	#NULL!	#NULL!	1	1	1	1	2	2	1	1	4	4	4	3	1	#NULL!	#NULL!	#NULL!	#NULL!	#NULL!	#NULL!	#NULL!	#NULL!	#NULL!	#NULL!	#NULL!	#NULL!	#NULL!	#NULL!	#NULL!	#NULL!	#NULL!	1
7	18	85	171	29.0688	3	1	2	2	2	2	1	2	1	1	1	3	3	3	1	1	1	1	2	2	1	1	3	4	3	3	1	2	2	1	2	2	#NULL!	#NULL!	#NULL!	#NULL!	#NULL!	#NULL!	#NULL!	#NULL!	#NULL!	#NULL!	#NULL!	#NULL!	#NULL!
8	18	85	171	29.0688	3	1	2	2	2	2	1	2	1	1	1	3	3	3	1	1	1	1	2	2	1	1	3	4	3	3	1	2	2	1	2	2	#NULL!	#NULL!	#NULL!	#NULL!	#NULL!	#NULL!	#NULL!	#NULL!	#NULL!	#NULL!	#NULL!	#NULL!	#NULL!
9	18	71	164	26.398	3	1	2	3	2	2	1	1	1	1	1	#NULL!	#NULL!	#NULL!	#NULL!	#NULL!	#NULL!	#NULL!	#NULL!	#NULL!	#NULL!	#NULL!	#NULL!	#NULL!	#NULL!	#NULL!	1	#NULL!	#NULL!	#NULL!	#NULL!	#NULL!	#NULL!	#NULL!	#NULL!	#NULL!	#NULL!	#NULL!	#NULL!	#NULL!	#NULL!	#NULL!	#NULL!	#NULL!	#NULL!
10	18	94	178	29.668	3	2	2	1	2	2	1	1	1	1	1	4	4	4	1	1	1	1	2	2	1	1	4	4	4	4	1	2	2	#NULL!	#NULL!	4	1	3	3	1	3	3	1	3	3	1	3	3	#NULL!
11	18	40	160	15.625	1	1	2	1	1	2	1	1	1	1	1	2	2	2	1	1	1	1	1	1	2	2	3	4	3	1	1	1	1	1	1	1	#NULL!	#NULL!	4	1	2	2	1	1	1	1	3	3	1
12	18	59	167	21.1553	2	1	2	1	1	2	1	1	1	1	1	3	3	3	2	2	1	1	2	2	2	2	2	2	2	2	1	#NULL!	4	#NULL!	#NULL!	4	1	3	3	1	3	3	1	3	3	1	3	3	1
13	18	58	165	21.3039	2	1	2	2	1	2	1	1	1	1	1	2	2	2	4	#NULL!	#NULL!	#NULL!	#NULL!	#NULL!	#NULL!	#NULL!	#NULL!	#NULL!	#NULL!	#NULL!	1	2	2	1	2	2	#NULL!	#NULL!	#NULL!	#NULL!	#NULL!	#NULL!	1	1	1	#NULL!	#NULL!	#NULL!	#NULL!
14	18	72	164	26.7698	3	1	2	4	2	2			1			1	#NULL!	1	#NULL!	#NULL!	#NULL!	#NULL!	1	1	#NULL!	#NULL!	1	#NULL!	#NULL!	#NULL!	1	#NULL!	#NULL!	#NULL!	#NULL!	#NULL!	#NULL!	#NULL!	#NULL!	#NULL!	#NULL!	#NULL!	#NULL!	#NULL!	#NULL!	1	1	1	#NULL!
15	18	64	161	24.6904	2	3	2	2	1	2	1	1	1	1	1	4	4	4	1	1	2	2	2	2	1	1	4	1	1	1	1	#NULL!	4	#NULL!	#NULL!	4	#NULL!	#NULL!	4	1	#NULL!	4	#NULL!	#NULL!	4	#NULL!	#NULL!	4	1
16	18	50	163	18.8189	1	#NULL!	1	1	2	2	1	1	1	1	1	1	1	1	4	#NULL!	3	3	4	#NULL!	4	#NULL!	4	4	4	4	1	1	1	1	1	1	1	2	2	1	2	2	1	2	2	1	2	2	1
17	18	50	157	20.2848	2	1	1	2	2	2	1	1	1	1	1	1	2	4	2	2	2	2	2	2	4	#NULL!	2	4	2	4	1	3	3	1	1	1	1	1	1	1	1	1	#NULL!	#NULL!	4	#NULL!	#NULL!	4	1
18	18	52	160	20.3125	2	1	3	#NULL!	1	2	1	1	1	1	1	3	3	3	1	1	1	1	1	1	1	1	1	1	1	1	1	2	2	1	2	2	#NULL!	#NULL!	4	1	2	2	1	2	2	1	3	3	1
19	18	54	171	18.4672	1	1	2	1	1	2	2		1		1	4	2	1	2	2	1	1	#NULL!	#NULL!	2	2	1	2	1	4	1	2	2	#NULL!	#NULL!	4	1	1	1	1	#NULL!	4	#NULL!	#NULL!	4	1	1	1	#NULL!
20	18	46	154	19.3962	1	1	2	2	2	2	1	1	1	1	1	1	1	1	1	1	1	1	2	2	1	1	3	3	3	2	1	1	1	1	1	1	1	2	2	1	#NULL!	4	1	2	2	1	2	2	1
21	18	63	161	24.3046	2	1	2	1	1	2	1	1	1	1	1	3	3	3	1	1	4	#NULL!	4	#NULL!	4	#NULL!	4	4	4	1	1	2	2	1	2	2	1	3	3	1	3	3	1	3	3	1	3	3	1
22	18	52	163	19.5717	1	1	2	1	2	2	1	1	1	1	1	3	3	3	1	1	2	2	2	2	1	1	4	4	4	4	1	2	2	#NULL!	#NULL!	4	1	3	3	1	3	3	1	3	3	1	3	3	1
23	18	48	161	18.5178	1	1	2	2	1	2	1	1	1	1	1	3	3	3	1	1	1	1	2	2	1	1	4	4	4	4	1	1	1	1	1	1	1	3	3	1	#NULL!	4	#NULL!	#NULL!	4	1	3	3	1
24	18	55	163	20.7008	2	1	2	2	1	1	1	1	1	1	1	2	3	3	1	1	1	1	2	2	1	1	2	2	2	2	1	2	2	1	2	2	1	3	3	1	3	3	1	3	3	1	3	3	1
25	18	62	167	22.231	2	1	3	3	2	2	1	1	1	1	1	3	3	3	1	1	1	1	1	1	1	1	1	1	1	1	1	2	2	1	2	2	1	3	3	1	3	3	1	3	3	1	3	3	1
26	18	50	168	17.7154	1	1	2	2	2	2	1	1	1	1	1	#NULL!	#NULL!	#NULL!	#NULL!	#NULL!	#NULL!	#NULL!	#NULL!	#NULL!	#NULL!	#NULL!	#NULL!	#NULL!	#NULL!	#NULL!	1	#NULL!	#NULL!	#NULL!	#NULL!	#NULL!	#NULL!	#NULL!	#NULL!	#NULL!	#NULL!	#NULL!	#NULL!	#NULL!	#NULL!	#NULL!	#NULL!	#NULL!	#NULL!
27	18	50	159	19.7777	1	1	2	1	1	2	1	1	1	1	1	3	3	3	1	1	2	2	1	1	1	1	2	2	2	2	1	2	2	#NULL!	#NULL!	4	1	3	3	1	3	3	1	3	3	1	3	3	1
28	18	70	170	24.2215	2	1	2	2	2	2	1	2	1	1	1	1	1	1	4	#NULL!	2	2	4	#NULL!	1	1	1	4	#NULL!	1	1	1	1	1	1	1	1	2	2	5	2	2	1	2	2	5	2	2	#NULL!
29	18	49	155	20.3954	2	1	3	3	1	2	1	1	1	1	2	2	3	3	1	1	2	2	2	2	1	1	1	3	3	1	1	2	2	1	2	2	1	3	3	#NULL!	#NULL!	#NULL!	1	2	2	1	3	3	1
30	18	60	160	23.4375	2	1	1	1	1	2	2	2	2	2	2	1	2	4	4	#NULL!	1	1	2	2	3	3	4	1	2	4	1	3	3	#NULL!	#NULL!	4	5	1	1	1	3	3	1	2	2	1	2	2	1
31	18	60	173	20.0474	2	1	2	1	1	2	1	1	1	1	1	2	2	2	1	1	1	1	2	2	1	1	1	1	1	1	1	1	1	1	1	1	1	1	1	1	3	3	1	3	3	1	3	3	1
32	18	59	160	23.0469	2	1	2	2	1	2	1	1	1	1	1	3	3	3	1	1	1	1	1	1	1	1	3	1	1	3	1	3	3	1	3	3	1	3	3	1	3	3	1	3	3	1	3	3	1
33	18	59	160	23.0469	2	1	2	2	1	2	1	1	1	1	1	3	3	3	1	1	1	1	1	1	1	1	3	1	1	3	1	3	3	1	3	3	1	3	3	1	3	3	1	3	3	1	3	3	1
34	18	42	162	16.0037	1	1	2	5	1	1				2		3	3	3	1	1	1	1	2	2	1	1	3	3	3	3	1	2	2	1	2	2	1	3	3	1	3	3	1	2	2	1	3	3	1
35	18	55	165	20.202	2	1	2	6	1	2	1	1	1	1	1	4	3	3	1	1	1	1	2	2	1	1	4	4	4	4	1	1	1	1	3	3	1	3	3	1	3	3	1	3	3	1	3	3	1
36	18	69	163	25.9701	3	3	3	1	1	2	1	1	1	1	1	3	3	3	1	1	4	#NULL!	2	2	1	1	3	4	4	4	1	1	1	#NULL!	#NULL!	4	1	3	3	1	3	3	1	3	3	1	3	3	1
37	18	66	163	24.841	2	1	2	1	1	2	2	2	1	1	1	4	3	3	1	1	1	1	1	1	1	1	2	3	2	2	1	1	1	1	3	3	1	3	3	1	2	2	1	1	1	1	3	3	1
38	18	67	171	22.913	2	3	3	1	3	2	1	1	1	1	1	1	3	3	1	1	1	1	1	1	1	1	4	4	4	1	1	3	3	1	1	1	1	3	3	1	1	1	1	2	2	1	2	2	1
39	18	#NULL!	170	#NULL!	#NULL!	3	2	3	1	2	1	1	1	1	1	3	3	3	1	1	3	3	1	1	3	3	3	1	3	3	1	2	2	1	3	3	1	3	3	1	3	3	1	3	3	1	3	3	1
40	18	48	155	19.9792	1	3	2	1	2	2	1	1		1	1	3	3	3	1	1	1	1	1	1	1	1	4	4	3	3	1	3	3	1	3	3	#NULL!	#NULL!	#NULL!	#NULL!	#NULL!	#NULL!	#NULL!	#NULL!	#NULL!	#NULL!	#NULL!	#NULL!	1
41	18	54	160	21.0938	2	3	2	2	1	2	1	1	1	1	1	#NULL!	#NULL!	#NULL!	#NULL!	#NULL!	#NULL!	#NULL!	#NULL!	#NULL!	#NULL!	#NULL!	#NULL!	#NULL!	#NULL!	#NULL!	1	#NULL!	#NULL!	#NULL!	#NULL!	#NULL!	#NULL!	#NULL!	#NULL!	#NULL!	#NULL!	#NULL!	#NULL!	#NULL!	#NULL!	#NULL!	#NULL!	#NULL!	#NULL!
42	18	47	158	18.8271	1	1	2	#NULL!	1	2	1	1	1	1	1	2	3	3	1	1	2	2	2	2	1	1	3	1	3	3	1	2	2	1	2	2	1	3	3	1	3	3	1	3	3	1	3	3	1
43	18	50	166	18.1449	1	3	2	1	2	2	1	1	2	1	1	1	1	1	1	1	1	1	1	1	1	1	1	1	1	1	1	1	1	1	1	1	1	1	1	1	1	1	1	1	1	1	1	1	1
44	18	58	166	21.048	2	1	2	2	1	2	1	1	1	1	1	2	1	4	1	1	1	1	2	2	1	1	4	4	4	4	1	1	1	1	1	1	1	3	3	1	3	3	#NULL!	#NULL!	4	1	3	3	1
45	18	47	153	20.0777	2	1	1	1	1	2	1	1	1	1	1	3	3	3	4	#NULL!	1	1	2	2	1	1	1	3	3	3	1	#NULL!	4	#NULL!	#NULL!	4	1	3	3	1	3	3	1	3	3	1	3	3	1
46	18	60	168	21.2585	2	3	2	2	1	1	1	1	1	1	1	3	3	3	3	3	3	3	3	3	3	3	3	3	3	3	1	3	3	1	3	3	1	3	3	#NULL!	#NULL!	#NULL!	1	3	3	1	3	3	1
47	18	60	168	21.2585	2	3	2	2	1	1	1	1	1	1	1	3	3	3	3	3	3	3	3	3	3	3	3	3	3	3	1	3	3	1	3	3	1	3	3	#NULL!	#NULL!	#NULL!	1	3	3	1	3	3	1
48	18	60	158	24.0346	2	1	2	2	1	2	1	1	1		1	1	1	1	2	2	2	2	#NULL!	#NULL!	1	1	4	1	1	1	1	2	2	1	1	1	1	1	1	#NULL!	#NULL!	#NULL!	1	2	2	1	1	1	1
49	18	50	157	20.2848	2	1	2	1	1	2	1	1	1	1	1	3	3	3	1	1	1	1	2	2	1	1	2	2	2	2	1	2	2	1	2	2	1	2	2	1	2	2	1	2	2	1	2	2	1
50	18	54	165	19.8347	1	1	2	1	1	2	1	1	1	1	1	3	3	3	1	1	1	1	2	2	1	1	2	4	1	2	1	2	2	1	2	2	1	3	3	1	3	3	#NULL!	#NULL!	4	1	3	3	1
51	18	115	180	35.4938	5	1	2	2	1	2	1	1	1	1	1	3	3	3	1	1	2	2	1	1	1	1	4	4	4	4	1	#NULL!	4	#NULL!	#NULL!	4	1	2	2	5	2	2	1	2	2	1	1	1	1
52	18	60	165	22.0386	2	3	2	2	1	2	1	1	1	1	1	3	3	3	1	1	1	1	2	2	1	1	2	2	2	1	1	2	2	1	2	2	1	2	2	1	2	2	1	2	2	1	2	2	1
53	18	57	159	22.5466	2	3	3	1	2	2	1	1	1	1	1	4	4	4	1	1	4	#NULL!	2	2	1	1	3	3	3	3	1	2	2	1	2	2	1	3	3	1	3	3	1	3	3	1	3	3	1
54	18	80	171	27.3588	3	3	2	1	2	2	1	1	1	1	1	3	3	3	1	1	1	1	2	2	1	1	4	4	1	1	1	2	2	1	2	2	1	3	3	1	2	2	1	2	2	1	2	2	1
55	18	64	167	22.9481	2	1	2	1	1	2	1	1	1	1	1	3	3	3	1	1	1	1	2	2	1	1	4	1	4	4	1	2	2	1	2	2	1	2	2	1	2	2	1	2	2	#NULL!	#NULL!	4	1
56	18	85	164	31.6032	4	1	2	1	3	2	1	1	1	1	1	3	3	3	1	1	2	2	1	1	2	2	4	4	4	2	1	2	2	1	2	2	1	3	3	1	3	3	1	3	3	1	3	3	1
57	18	64	177	20.4284	2	1	3	1	2	2	1	1	1	1	1	#NULL!	#NULL!	#NULL!	#NULL!	#NULL!	#NULL!	#NULL!	#NULL!	#NULL!	#NULL!	#NULL!	#NULL!	#NULL!	#NULL!	#NULL!	1	#NULL!	#NULL!	#NULL!	#NULL!	#NULL!	#NULL!	#NULL!	#NULL!	#NULL!	#NULL!	#NULL!	#NULL!	#NULL!	#NULL!	#NULL!	#NULL!	#NULL!	#NULL!
58	18	45	160	17.5781	1	1	2	7	1	2	1	1	1	1	1	4	3	3	4	#NULL!	4	#NULL!	1	1	4	#NULL!	4	3	4	4	1	2	2	1	2	2	1	3	3	1	3	3	1	3	3	1	3	3	1
59	18	65	165	23.8751	2	1	2	1	1	2	1	1	1	1	1	3	3	3	1	1	1	1	2	2	1	1	3	3	3	3	1	2	2	1	2	2	1	3	3	1	2	2	1	3	3	1	3	3	1
60	18	44	155	18.3143	1	1	2	1	1	2	1	1	1	1	1	3	3	3	1	1	2	2	1	1	4	#NULL!	4	4	4	4	1	2	2	1	2	2	1	3	3	1	2	2	1	2	2	1	3	3	1
61	18	56	155	23.3091	2	1	2	2	1	2	1	1	1	1	1	3	3	3	1	1	1	1	1	1	2	2	2	2	2	2	1	2	2	1	2	2	1	3	3	1	3	3	1	3	3	1	3	3	1
62	18	60	169	21.0077	2	1	3	3	2	2					1	#NULL!	#NULL!	2	#NULL!	#NULL!	1	1	1	1	1	1	1	1	#NULL!	#NULL!	1	2	2	1	2	2	#NULL!	#NULL!	#NULL!	#NULL!	#NULL!	#NULL!	1	3	3	#NULL!	#NULL!	#NULL!	1
63	18	75	166	27.2173	3	1	3	2	1	2	1	1	1	1	1	3	3	3	1	1	1	1	2	2	1	1	4	4	4	1	1	2	2	1	2	2	1	3	3	1	3	3	1	3	3	#NULL!	#NULL!	4	1
64	18	55	155	22.8928	2	1	3	1	1	2	1	1	1	1	1	3	3	3	1	1	1	1	2	2	1	1	4	4	3	4	1	1	1	1	1	1	1	2	2	1	2	2	1	2	2	1	1	1	1
65	18	51	157	20.6905	2	1	2	2	2	2	1	1	1	1	1	3	4	3	4	#NULL!	4	#NULL!	4	#NULL!	4	#NULL!	4	4	4	4	1	3	3	1	3	3	1	3	3	1	3	3	1	3	3	1	3	3	1
66	18	50	160	19.5312	1	3	2	2	2	1	1	1	1	1	1	3	3	3	1	1	4	#NULL!	1	1	4	#NULL!	1	1	1	1	1	2	2	1	2	2	1	3	3	1	3	3	1	3	3	1	3	3	1
67	18	57	166	20.6852	2	3	2	#NULL!	1	2	1	1	1	1	1	3	3	3	4	#NULL!	3	3	4	#NULL!	4	#NULL!	4	4	4	4	1	1	1	1	1	1	#NULL!	#NULL!	4	1	#NULL!	4	1	1	1	#NULL!	#NULL!	4	1
68	18	55	158	22.0317	2	3	2	1	2	2	1	1	1	1	1	3	3	3	1	1	1	1	1	1	1	1	3	1	3	3	1	#NULL!	4	#NULL!	#NULL!	4	1	3	3	1	3	3	1	3	3	1	3	3	1
69	18	73	179	22.7833	2	1	2	2	2	2	2	1	1	1	1	3	4	3	1	1	1	1	2	2	2	2	4	4	4	4	1	1	1	#NULL!	#NULL!	4	#NULL!	#NULL!	4	1	#NULL!	4	#NULL!	#NULL!	4	#NULL!	#NULL!	4	1
70	18	60	165	22.0386	2	3	2	2	1	2	1	1	1	1	1	3	3	3	1	1	1	1	2	2	1	1	2	2	2	1	1	2	2	1	2	2	1	2	2	1	2	2	1	2	2	1	2	2	1
71	18	52	164	19.3337	1	1	3	1	1	2	2	2	2	1	1	3	3	3	4	#NULL!	3	3	4	#NULL!	4	#NULL!	1	1	4	1	1	#NULL!	4	#NULL!	#NULL!	4	1	3	3	1	3	3	#NULL!	#NULL!	4	1	2	2	1
72	18	89	166	32.2979	4	3	2	1	1	2	1	1	1	1	1	3	3	3	1	1	1	1	2	2	2	2	3	3	3	3	1	#NULL!	4	#NULL!	#NULL!	4	1	3	3	1	3	3	1	3	3	1	3	3	1
73	18	45	153	19.2234	1	3	2	3	2	2	2	1	1	1	1	1	1	3	1	1	1	1	2	2	3	3	3	3	3	3	1	3	3	1	3	3	1	3	3	1	3	3	#NULL!	#NULL!	#NULL!	1	3	3	1
74	18	55	166	19.9594	1	1	3	1	1	2	1	1	1	1	1	3	3	3	1	1	2	2	1	1	4	#NULL!	1	4	1	1	1	1	1	#NULL!	#NULL!	4	1	2	2	1	2	2	1	1	1	#NULL!	#NULL!	4	1
75	18	65	160	25.3906	3	1	3	1	1	2	1	1	1	1	1	3	3	3	4	#NULL!	3	3	4	#NULL!	3	3	4	4	4	4	1	2	2	1	2	2	1	3	3	1	2	2	1	2	2	1	3	3	1
76	18	66	162	25.1486	3	1	2	#NULL!	1	2	1	1	1	1	1	3	3	3	2	2	3	3	1	1	3	3	1	1	3	1	1	1	1	1	2	2	1	3	3	1	3	3	1	2	2	1	3	3	#NULL!
77	18	60	160	23.4375	2	1	2	1	2	2	1	1	1	1	1	3	3	3	1	1	4	#NULL!	1	1	1	1	1	1	1	1	1	#NULL!	4	#NULL!	#NULL!	4	1	3	3	1	#NULL!	4	1	1	1	#NULL!	#NULL!	4	1
78	18	62	165	22.7732	2	1	2	1	1	2	1	1	1	1	1	#NULL!	#NULL!	#NULL!	#NULL!	#NULL!	#NULL!	#NULL!	#NULL!	#NULL!	#NULL!	#NULL!	#NULL!	#NULL!	#NULL!	#NULL!	1	#NULL!	#NULL!	#NULL!	#NULL!	#NULL!	#NULL!	#NULL!	#NULL!	#NULL!	#NULL!	#NULL!	#NULL!	#NULL!	#NULL!	#NULL!	#NULL!	#NULL!	#NULL!
79	18	81	183	24.187	2	3	1	2	1	2	1	1	1	1	1	4	1	1	1	1	1	1	2	2	1	1	2	2	2	2	1	2	2	1	2	2	1	1	1	1	2	2	1	2	2	1	2	2	1
80	18	46	157	18.662	1	3	2	2	1	2	1	1	1	1	1	3	3	3	1	1	3	3	2	2	1	1	3	3	3	3	1	2	2	1	2	2	1	3	3	1	3	3	1	2	2	1	3	3	1
81	18	55	153	23.4952	2	3	2	1	1	2	1	1	1	1	1	3	3	3	1	1	1	1	2	2	1	1	4	4	4	1	1	#NULL!	4	#NULL!	#NULL!	4	1	3	3	1	3	3	1	3	3	1	3	3	1
82	18	57	163	21.4536	2	3	2	1	1	2	1	1	1	1	1	3	3	3	1	1	1	1	1	1	3	3	3	3	3	3	1	1	1	1	3	3	1	3	3	1	3	3	1	3	3	1	3	3	1
83	18	60	140	30.6122	4	1	#NULL!	2	2	2	1	1	1	1	1	1	1	1	1	1	1	1	#NULL!	#NULL!	#NULL!	#NULL!	#NULL!	2	#NULL!	1	1	#NULL!	#NULL!	1	1	1	1	1	1	1	1	1	1	1	1	1	1	1	#NULL!
84	18	73	166	26.4915	3	1	2	1	2	2	1	1	1	1	1	2	3	3	1	1	1	1	1	1	1	1	2	1	1	3	1	2	2	1	2	2	1	3	3	1	3	3	1	3	3	1	3	3	1
85	18	73	166	26.4915	3	1	2	1	2	2	1	1	1	1	1	2	3	3	1	1	1	1	1	1	1	1	2	1	1	3	1	2	2	1	2	2	1	3	3	1	3	3	1	3	3	1	3	3	1
86	18	50	158	20.0288	2	1	1	2	1	2	1	1	1	1	1	3	3	3	1	1	1	1	2	2	1	1	3	3	3	3	1	3	3	1	3	3	1	3	3	1	3	3	1	3	3	1	3	3	1
87	18	50	158	20.0288	2	1	1	2	1	2	1	1	1	1	1	3	3	3	1	1	1	1	2	2	1	1	3	3	3	3	1	3	3	1	3	3	1	3	3	1	3	3	1	3	3	1	3	3	1
88	18	50	164	18.5901	1	1	2	2	1	2	1	1	1	1	1	2	#NULL!	#NULL!	1	1	1	1	2	2	2	2	2	2	2	2	1	2	2	1	2	2	#NULL!	#NULL!	#NULL!	#NULL!	#NULL!	#NULL!	#NULL!	#NULL!	#NULL!	#NULL!	#NULL!	#NULL!	1
89	18	54	169	18.9069	1	1	2	2	1	2	1	1	1	1	1	3	3	3	1	1	1	1	2	2	1	1	1	3	1	1	1	1	1	1	3	3	#NULL!	#NULL!	#NULL!	#NULL!	#NULL!	#NULL!	#NULL!	#NULL!	#NULL!	#NULL!	#NULL!	#NULL!	1
90	18	62	160	24.2188	2	1	1	2	1	2	1	2	1	2	1	3	3	3	1	1	1	1	1	1	1	1	1	4	4	1	1	2	2	1	2	2	1	3	3	1	3	3	#NULL!	#NULL!	4	1	1	1	1
91	18	52	160	20.3125	2	1	1	2	1	2	1	1	1	1	1	4	1	3	1	1	1	1	2	2	1	1	1	2	3	3	1	2	2	1	2	2	1	3	3	1	3	3	1	3	3	1	3	3	1
92	18	68	160	26.5625	3	1	2	2	2	2	1	2	1	1	1	1	3	3	1	1	2	2	2	2	1	1	3	3	3	3	1	2	2	1	2	2	1	3	3	1	3	3	1	3	3	1	3	3	1
93	18	72	155	29.9688	3	1	2	7	1	2	2	1	1	1	1	3	3	3	1	1	1	1	1	1	1	1	3	3	3	3	1	2	2	1	3	3	1	3	3	1	3	3	1	3	3	1	3	3	1
94	18	50	156	20.5457	2	1	2	2	1	2	1	1	1	1	1	4	4	4	1	1	1	1	2	2	1	1	2	1	4	2	1	#NULL!	4	1	2	2	1	3	3	1	3	3	#NULL!	#NULL!	4	#NULL!	#NULL!	4	#NULL!
95	19	62	173	20.7157	2	3	2	1	2	2	1	1	1	1	1	3	3	3	2	2	2	2	2	2	2	2	1	3	3	1	1	1	1	5	1	1	#NULL!	#NULL!	4	1	3	3	1	1	1	1	2	2	1
96	19	69	172	23.3234	2	3	2	1	3	2	1	1	1	1	1	3	3	3	1	1	1	1	2	2	1	1	2	1	2	2	1	2	2	1	2	2	1	3	3	1	3	3	1	2	2	1	2	2	1
97	19	56	160	21.875	2	3	2	1	1	2	1	1	2	1	1	2	3	3	1	1	1	1	1	1	4	#NULL!	3	3	#NULL!	3	1	2	2	1	2	2	1	3	3	1	3	3	1	3	3	1	3	3	1
98	19	50	162	19.052	1	3	2	2	1	2	1	1	1	1	1	4	3	3	1	1	1	1	2	2	1	1	2	2	2	2	1	2	2	1	2	2	1	3	3	1	2	2	1	2	2	1	2	2	1
99	19	60	166	21.7738	2	3	2	6	2	2	1	1	1	1	1	3	3	3	1	1	4	#NULL!	1	1	1	1	3	3	3	1	1	2	2	1	2	2	1	3	3	1	3	3	1	3	3	1	3	3	1
100	19	61	169	21.3578	2	3	2	2	2	1	1	1	1	1	1	3	3	3	1	1	1	1	2	2	1	1	3	3	3	3	1	2	2	1	2	2	1	3	3	1	3	3	1	3	3	1	3	3	1
101	19	60	146	28.1479	3	1	1	1	2	2	1	1	1	1	1	2	3	3	1	1	2	2	4	#NULL!	2	2	4	4	4	4	1	1	1	1	1	1	1	3	3	1	3	3	1	3	3	1	1	1	1
102	19	59	156	24.2439	2	2	2	2	1	2	1	1	1	1	1	1	3	3	1	1	1	1	2	2	1	1	3	3	4	3	1	3	3	1	3	3	1	3	3	1	3	3	1	3	3	1	3	3	1
103	19	62	168	21.9671	2	2	2	1	1	2	1	1	1	1	1	1	3	3	1	1	2	2	1	1	2	2	4	4	4	4	1	1	1	#NULL!	#NULL!	4	1	3	3	1	3	3	1	3	3	1	3	3	1
104	19	68	186	19.6555	1	1	2	1	1	2	1	1	1	1	1	1	#NULL!	#NULL!	1	1	1	1	2	2	1	1	3	4	3	2	1	1	1	#NULL!	#NULL!	#NULL!	#NULL!	#NULL!	4	1	#NULL!	4	1	1	1	1	3	3	1
105	19	45	170	15.5709	1	1	2	#NULL!	#NULL!	2						#NULL!	#NULL!	#NULL!	#NULL!	#NULL!	#NULL!	#NULL!	#NULL!	#NULL!	#NULL!	#NULL!	#NULL!	#NULL!	#NULL!	#NULL!	1	#NULL!	#NULL!	#NULL!	#NULL!	#NULL!	#NULL!	#NULL!	#NULL!	#NULL!	#NULL!	#NULL!	#NULL!	#NULL!	#NULL!	#NULL!	#NULL!	#NULL!	#NULL!
106	19	49	167	17.5697	1	3	2	1	1	2	1	1	1	1	1	3	3	3	1	1	4	#NULL!	1	1	1	1	4	4	1	4	1	2	2	1	2	2	1	2	2	1	3	3	1	2	2	1	3	3	1
107	19	65	162	24.7676	2	3	2	1	1	2	1	1	1	1	1	2	3	3	1	1	1	1	1	1	1	1	1	1	1	1	1	2	2	1	2	2	1	3	3	1	3	3	1	3	3	1	3	3	#NULL!
108	19	72	173	24.0569	2	1	1	1	2	2	1	1	1	1	1	2	2	2	2	2	2	2	2	2	2	2	2	2	2	2	1	2	2	1	2	2	1	3	3	1	3	3	1	3	3	1	3	3	1
109	19	85	180	26.2346	3	1	1	1	1	2	1	1	1	1	1	3	3	3	1	1	2	2	2	2	1	1	3	3	3	3	1	2	2	1	2	2	1	3	3	1	2	2	1	2	2	1	2	2	1
110	19	70	176	22.5981	2	2	1	2	1	1	1	1	2	1	1	1	1	2	1	1	4	#NULL!	1	1	#NULL!	#NULL!	2	1	2	1	1	2	2	1	2	2	5	1	1	1	1	1	1	1	1	1	1	1	1
111	19	49	159	19.3821	1	1	2	1	3	2	1	1	1	1	1	1	2	4	2	2	1	1	1	1	1	1	1	1	1	1	1	#NULL!	#NULL!	1	3	3	1	1	1	1	2	2	#NULL!	#NULL!	4	1	3	3	1
112	19	63	177	20.1092	2	3	2	2	1	2	1	1	1		1	4	4	4	1	1	2	2	1	1	1	1	2	1	1	1	1	#NULL!	4	1	1	1	#NULL!	#NULL!	4	1	2	2	1	2	2	1	2	2	1
113	19	63	136	34.0614	4	1	1	1	1	2				2		2	3	3	1	1	1	1	2	2	1	1	#NULL!	#NULL!	#NULL!	#NULL!	1	2	2	1	2	2	#NULL!	#NULL!	#NULL!	#NULL!	#NULL!	#NULL!	#NULL!	#NULL!	#NULL!	#NULL!	#NULL!	#NULL!	1
114	19	90	168	31.8878	4	3	2	1	1	2	1	1	1	1	1	3	3	3	1	1	1	1	2	2	1	1	1	3	3	1	1	#NULL!	4	1	3	3	1	3	3	1	3	3	1	3	3	1	1	1	1
115	19	52	168	18.424	1	2	1	#NULL!	1	2	1	1	1	1	1	3	3	3	1	1	1	1	1	1	1	1	1	1	1	1	1	2	2	1	2	2	1	3	3	1	3	3	1	3	3	1	3	3	1
116	19	47	157	19.0677	1	2	2	1	1	2	1	1	1	1	1	2	3	3	4	#NULL!	1	1	4	#NULL!	4	#NULL!	4	4	3	4	1	1	1	1	1	1	1	3	3	1	3	3	1	1	1	1	3	3	1
117	19	55	160	21.4844	2	2	2	1	2	2	1	1	1	1	1	3	3	3	2	2	1	1	2	2	3	3	1	1	1	1	1	2	2	1	2	2	1	3	3	1	3	3	1	3	3	1	3	3	1
118	19	54	169	18.9069	1	3	2	2	1	2	1	1	1	1	1	2	2	2	1	1	1	1	1	1	1	1	1	1	1	1	1	2	2	1	1	1	1	1	1	5	2	2	1	1	1	1	1	1	1
119	19	51	151	22.3674	2	1	2	1	1	2	1	1	1	1	1	1	1	1	1	1	1	1	1	1	1	1	2	1	1	2	1	#NULL!	4	#NULL!	#NULL!	4	1	3	3	1	2	2	1	1	1	1	1	1	1
120	19	70	159	27.6888	3	1	2	1	1	2		2	1			1	#NULL!	#NULL!	#NULL!	#NULL!	#NULL!	#NULL!	1	1	#NULL!	#NULL!	#NULL!	1	#NULL!	#NULL!	1	#NULL!	#NULL!	#NULL!	#NULL!	#NULL!	#NULL!	#NULL!	#NULL!	#NULL!	#NULL!	#NULL!	#NULL!	#NULL!	#NULL!	#NULL!	#NULL!	#NULL!	#NULL!
121	19	65	156	26.7094	3	3	3	2	3	2	2	1	1	1	1	4	4	4	4	#NULL!	1	1	1	1	1	1	2	1	1	1	1	#NULL!	4	#NULL!	#NULL!	4	1	3	3	1	3	3	1	3	3	1	3	3	1
122	19	63	165	23.1405	2	2	2	1	1	2	1	1	1	1	1	3	3	3	#NULL!	#NULL!	2	2	2	2	1	1	1	1	1	1	1	1	1	1	1	1	1	3	3	1	3	3	1	1	1	1	3	3	1
123	19	60	150	26.6667	3	3	2	2	1	2	1	1	1	1	1	1	2	4	2	2	1	1	1	1	1	1	2	2	2	2	1	2	2	1	1	1	1	1	1	1	2	2	#NULL!	#NULL!	4	1	2	2	1
124	19	50	164	18.5901	1	1	2	1	1	2	1	1	1	1	1	3	3	3	4	#NULL!	1	1	2	2	4	#NULL!	4	4	4	3	1	#NULL!	4	#NULL!	#NULL!	4	#NULL!	#NULL!	4	1	3	3	#NULL!	#NULL!	4	1	3	3	1
125	19	45	155	18.7305	1	3	2	2	1	2	1	1	1	1	1	3	3	3	1	1	1	1	1	1	1	1	1	1	1	1	1	1	1	1	1	1	1	3	3	1	3	3	1	3	3	1	3	3	1
126	19	81	167	29.0437	3	3	2	2	1	2	1	1	1	1	1	3	3	3	1	1	1	1	2	2	1	1	4	3	3	3	1	2	2	1	3	3	1	3	3	1	2	2	1	3	3	1	3	3	1
127	19	55	163	20.7008	2	3	3	1	1	2	1	1	1	1	1	3	3	3	1	1	1	1	2	2	1	1	2	4	1	1	1	3	3	1	3	3	1	3	3	1	3	3	1	3	3	1	3	3	1
128	19	80	172	27.0416	3	3	3	6	1	2	1		1	1	1	2	#NULL!	#NULL!	#NULL!	#NULL!	#NULL!	#NULL!	#NULL!	#NULL!	#NULL!	#NULL!	#NULL!	#NULL!	1	#NULL!	1	#NULL!	#NULL!	#NULL!	#NULL!	#NULL!	#NULL!	#NULL!	#NULL!	#NULL!	#NULL!	#NULL!	#NULL!	#NULL!	#NULL!	#NULL!	#NULL!	#NULL!	1
129	19	70	171	23.939	2	3	2	2	1	2	1	1	1	1	1	3	3	3	1	1	4	#NULL!	1	1	1	1	3	3	3	3	1	2	2	1	2	2	1	3	3	1	3	3	1	1	1	1	2	2	1
130	19	57	162	21.7193	2	3	3	1	3	2	1	1	1	1	1	3	3	3	1	1	1	1	2	2	1	1	2	2	2	2	1	1	1	1	1	1	5	1	1	1	1	1	1	1	1	1	3	3	1
131	19	95	180	29.321	3	1	2	1	1	2	1	1	1	1	1	3	3	3	4	#NULL!	4	#NULL!	4	#NULL!	3	3	3	1	1	1	1	1	1	1	1	1	1	3	3	1	3	3	1	3	3	1	3	3	1
132	19	80	172	27.0416	3	3	3	6	1	2	1		1	1	1	2	#NULL!	#NULL!	#NULL!	#NULL!	#NULL!	#NULL!	#NULL!	#NULL!	#NULL!	#NULL!	#NULL!	#NULL!	1	#NULL!	1	#NULL!	#NULL!	#NULL!	#NULL!	#NULL!	#NULL!	#NULL!	#NULL!	#NULL!	#NULL!	#NULL!	#NULL!	#NULL!	#NULL!	#NULL!	#NULL!	#NULL!	1
133	19	62	166	22.4996	2	3	2	3	1	2	2	1	1	1	1	3	3	3	1	1	1	1	1	1	2	2	3	3	3	3	1	#NULL!	4	#NULL!	#NULL!	4	1	3	3	1	3	3	1	3	3	1	3	3	1
134	19	62	163	23.3355	2	3	2	1	2	2	2	2	1	1	1	3	3	3	1	1	1	1	2	2	1	1	2	2	2	2	1	#NULL!	4	1	3	3	1	3	3	1	3	3	1	3	3	1	3	3	1
135	19	53	165	19.4674	1	3	2	1	1	2	1	1	1	1	1	3	3	3	2	2	1	1	1	1	3	3	2	2	1	1	1	1	1	1	1	1	1	3	3	1	3	3	1	3	3	1	3	3	1
136	19	53	165	19.4674	1	3	2	1	1	2	1	1	1	1	1	3	3	3	2	2	1	1	1	1	3	3	2	2	1	1	1	1	1	1	1	1	1	3	3	1	3	3	1	3	3	1	3	3	1
137	19	70	164	26.0262	3	3	2	2	2	2	1	1	1	1	1	3	2	3	1	1	1	1	2	2	1	1	1	4	4	3	1	2	2	1	2	2	1	3	3	1	3	3	1	3	3	1	3	3	1
138	19	70	170	24.2215	2	3	2	1	1	2	1	1	1	1	1	3	3	3	1	1	1	1	1	1	4	#NULL!	1	4	4	4	1	1	1	1	2	2	1	3	3	1	3	3	1	3	3	1	3	3	1
139	19	58	160	22.6562	2	3	1	1	1	2	1	1	1	1	1	3	3	3	1	1	1	1	4	#NULL!	4	#NULL!	4	4	4	4	1	2	2	1	3	3	1	3	3	1	3	3	1	3	3	1	3	3	1
140	19	62	171	21.2031	2	3	3	3	1	2	1	1	1	1	1	2	3	3	4	#NULL!	2	2	3	3	1	1	1	1	1	1	1	1	1	1	1	1	1	3	3	1	3	3	1	2	2	1	2	2	1
141	19	43	160	16.7969	1	3	3	1	1	2	1	1	1	1	1	3	3	3	1	1	1	1	2	2	4	#NULL!	4	3	3	3	1	1	1	#NULL!	#NULL!	4	1	3	3	1	3	3	1	3	3	1	3	3	1
142	20	110	188	31.1227	4	3	2	3	1	2	1	1	1	1	1	3	3	3	1	1	4	#NULL!	1	1	4	#NULL!	4	4	4	4	1	#NULL!	4	#NULL!	#NULL!	4	#NULL!	#NULL!	4	1	#NULL!	4	#NULL!	#NULL!	4	#NULL!	#NULL!	4	#NULL!
143	20	50	159	19.7777	1	2	1	2	1	2	1	1	1	1	1	3	3	3	1	1	1	1	1	1	1	1	3	3	3	3	1	1	1	1	1	1	#NULL!	#NULL!	4	1	#NULL!	4	#NULL!	#NULL!	4	1	3	3	1
144	20	#NULL!	#NULL!	#NULL!	#NULL!	#NULL!	#NULL!	#NULL!	#NULL!	#NULL!						#NULL!	#NULL!	#NULL!	#NULL!	#NULL!	#NULL!	#NULL!	#NULL!	#NULL!	#NULL!	#NULL!	#NULL!	#NULL!	#NULL!	#NULL!	1	#NULL!	#NULL!	#NULL!	#NULL!	#NULL!	#NULL!	#NULL!	#NULL!	#NULL!	#NULL!	#NULL!	#NULL!	#NULL!	#NULL!	#NULL!	#NULL!	#NULL!	#NULL!
145	20	62	170	21.4533	2	3	2	1	1	2	1	1	1	1	1	3	3	3	1	1	1	1	2	2	1	1	1	4	1	1	1	2	2	1	2	2	1	2	2	1	3	3	1	3	3	1	3	3	1
146	20	70	168	24.8016	2	4	2	3	2	2	1	1	1	1	1	3	3	3	1	1	1	1	1	1	1	1	2	2	2	2	1	3	3	1	3	3	1	3	3	1	3	3	1	3	3	1	3	3	1
147	20	58	169	20.3074	2	2	2	1	3	2	1	1	1	1	1	3	3	3	1	1	1	1	2	2	1	1	2	1	1	1	1	2	2	1	2	2	1	3	3	1	3	3	1	2	2	1	2	2	1
148	20	62	171	21.2031	2	3	2	1	2	2	2	1	1	1	1	2	4	2	2	2	1	1	1	1	1	1	1	1	1	1	1	#NULL!	4	1	2	2	#NULL!	#NULL!	4	1	#NULL!	4	#NULL!	#NULL!	4	#NULL!	#NULL!	4	1
149	20	64	160	25	2	3	1	2	1	2	2	1	1	1	1	3	3	3	1	1	2	2	1	1	2	2	2	2	2	1	1	2	2	1	2	2	1	3	3	1	3	3	1	3	3	1	3	3	1
150	20	49	155	20.3954	2	3	2	1	3	2	1	1	1	1	1	2	3	3	4	#NULL!	4	#NULL!	4	#NULL!	3	3	4	4	4	4	1	1	1	1	1	1	1	3	3	1	3	3	1	3	3	1	3	3	#NULL!
151	20	60	160	23.4375	2	3	2	1	1	1	1	1	1	1	1	2	2	2	1	1	2	2	2	2	4	#NULL!	4	1	1	1	1	2	2	1	2	2	1	2	2	1	2	2	1	2	2	1	2	2	1
152	20	49	155	20.3954	2	3	2	1	3	2	1	1	1	1	1	2	3	3	4	#NULL!	4	#NULL!	4	#NULL!	3	3	4	4	4	4	1	1	1	1	1	1	1	3	3	1	3	3	1	3	3	1	3	3	#NULL!
153	20	55	161	21.2183	2	3	1	1	2	2	1	1	1	1	1	3	3	3	#NULL!	#NULL!	1	1	2	2	3	3	4	4	2	4	1	2	2	1	2	2	1	3	3	1	3	3	1	2	2	#NULL!	#NULL!	4	1
154	20	49	155	20.3954	2	3	2	1	3	2	1	1	1	1	1	2	3	3	4	#NULL!	4	#NULL!	4	#NULL!	3	3	4	4	4	4	1	1	1	1	1	1	1	3	3	1	3	3	1	3	3	1	3	3	#NULL!
155	20	75	156	30.8185	4	2	2	#NULL!	2	2	1	1	1	1	1	3	3	3	1	1	1	1	2	2	2	2	2	1	4	4	1	2	2	1	3	3	1	3	3	1	3	3	1	3	3	1	3	3	1
156	20	54	160	21.0938	2	2	2	2	2	2	1	1	1	1	1	2	3	3	1	1	1	1	1	1	1	1	2	1	1	1	1	2	2	1	2	2	#NULL!	#NULL!	4	1	#NULL!	4	#NULL!	#NULL!	4	#NULL!	#NULL!	4	1
157	20	56	170	19.3772	1	2	3	1	2	2	1	1	1	1	1	2	2	2	1	1	1	1	4	#NULL!	1	1	2	2	3	3	1	1	1	1	2	2	#NULL!	#NULL!	4	1	3	3	1	2	2	1	2	2	1
158	20	59	162	22.4813	2	1	2	7	1	2	2	1	1	1	1	4	4	3	1	1	1	1	2	2	1	1	2	2	2	2	1	#NULL!	4	#NULL!	#NULL!	4	1	3	3	1	2	2	1	2	2	1	2	2	1
159	20	55	161	21.2183	2	3	2	#NULL!	1	2	1	1	1	1	1	2	3	3	1	1	1	1	1	1	1	1	2	2	2	2	1	2	2	1	2	2	1	2	2	1	2	2	1	2	2	1	2	2	1
160	20	49	160	19.1406	1	1	1	8	1	2	2	2	2	1	1	4	4	4	1	1	1	1	1	1	1	1	1	1	2	2	1	#NULL!	4	#NULL!	#NULL!	4	1	2	2	#NULL!	#NULL!	#NULL!	1	1	1	#NULL!	#NULL!	4	1
161	20	77	178	24.3025	2	2	1	2	1	2	1	1	1	1	1	#NULL!	#NULL!	#NULL!	#NULL!	#NULL!	#NULL!	#NULL!	#NULL!	#NULL!	#NULL!	#NULL!	#NULL!	#NULL!	#NULL!	#NULL!	1	#NULL!	#NULL!	#NULL!	#NULL!	#NULL!	#NULL!	#NULL!	#NULL!	#NULL!	#NULL!	#NULL!	#NULL!	#NULL!	#NULL!	#NULL!	#NULL!	#NULL!	#NULL!
162	20	52	160	20.3125	2	2	1	2	2	2	1	1	1	1	1	2	3	3	1	1	2	2	2	2	1	1	3	3	3	3	1	2	2	1	2	2	1	3	3	1	3	3	1	3	3	1	3	3	1
163	20	72	178	22.7244	2	1	2	9	1	2	1	1	1	1	1	4	1	4	1	1	4	#NULL!	4	#NULL!	1	1	1	4	1	4	1	#NULL!	4	1	1	1	#NULL!	#NULL!	4	1	1	1	#NULL!	#NULL!	4	1	1	1	1
164	20	81	192	21.9727	2	2	2	7	1	2	1	1	1	1	1	4	4	4	4	#NULL!	1	1	2	2	2	2	1	4	1	1	1	1	1	1	1	1	#NULL!	#NULL!	4	1	2	2	1	2	2	1	1	1	1
165	20	81	192	21.9727	2	2	2	7	1	2	1	1	1	1	1	4	4	4	4	#NULL!	1	1	2	2	2	2	1	4	1	1	1	1	1	1	1	1	#NULL!	#NULL!	4	1	2	2	1	2	2	1	1	1	1
166	20	50	150	22.2222	2	1	2	8	1	2	1	1	1	1	1	3	3	3	4	#NULL!	1	1	1	1	2	2	2	4	2	2	1	2	2	1	2	2	1	2	2	1	2	2	1	2	2	1	2	2	1
167	20	47	168	16.6525	1	3	2	2	2	2	1	1	1	1	1	1	1	1	1	1	2	2	3	3	3	3	3	3	3	3	1	1	1	1	1	1	1	1	1	1	1	1	1	1	1	1	1	1	1
168	20	47	150	20.8889	2	1	2	2	1	2	1	1	1	1	1	3	3	3	1	1	1	1	2	2	1	1	4	3	3	4	1	2	2	1	2	2	1	3	3	1	3	3	1	2	2	1	3	3	1
169	20	80	178	25.2493	3	3	2	1	2	2	1	1	1	1	1	4	4	4	1	1	3	3	1	1	1	1	3	3	3	3	1	2	2	1	2	2	1	3	3	1	3	3	1	3	3	1	3	3	1
170	20	60	162	22.8624	2	3	2	1	1	2	1	1	1	1	1	2	3	2	1	1	1	1	2	2	4	#NULL!	3	3	4	1	1	1	1	#NULL!	#NULL!	4	#NULL!	#NULL!	4	1	#NULL!	4	1	1	1	#NULL!	#NULL!	4	1
171	20	81	192	21.9727	2	2	2	7	1	2	1	1	1	1	1	4	4	4	4	#NULL!	1	1	2	2	2	2	1	4	1	1	1	1	1	1	1	1	#NULL!	#NULL!	4	1	2	2	1	2	2	1	1	1	1
172	20	69	159	27.2932	3	2	2	1	1	2	1	1	1	1	1	4	4	3	4	#NULL!	2	2	2	2	4	#NULL!	1	3	4	4	1	#NULL!	4	1	3	3	1	3	3	1	3	3	#NULL!	#NULL!	4	1	3	3	#NULL!
173	20	52	158	20.83	2	1	2	2	1	2	2	1	1	1	1	3	3	3	1	1	4	#NULL!	1	1	1	1	4	4	4	4	1	3	3	1	3	3	#NULL!	#NULL!	4	1	#NULL!	4	#NULL!	#NULL!	4	#NULL!	#NULL!	4	1
174	20	43	168	15.2353	1	1	2	1	1	2	1	1	1	1	1	#NULL!	#NULL!	#NULL!	1	1	1	1	2	2	1	1	4	4	4	1	1	3	3	1	3	3	#NULL!	#NULL!	#NULL!	#NULL!	#NULL!	#NULL!	#NULL!	#NULL!	4	#NULL!	#NULL!	#NULL!	1
175	20	57	177	18.194	1	3	2	1	1	2	1	1	1	1	1	1	3	3	1	1	1	1	1	1	1	1	1	1	1	1	1	2	2	1	2	2	#NULL!	#NULL!	4	1	3	3	1	2	2	1	2	2	1
176	20	49	151	21.4903	2	3	2	1	1	2	1	1	1	1	1	3	3	3	1	1	1	1	2	2	1	1	4	4	4	4	1	1	1	1	1	1	1	3	3	1	3	3	1	3	3	1	3	3	#NULL!
177	20	45	156	18.4911	1	2	2	3	1	2	1	1	1	1	1	3	3	3	1	1	1	1	2	2	1	1	2	4	4	4	1	2	2	1	2	2	1	3	3	1	3	3	1	3	3	1	3	3	1
178	20	60	160	23.4375	2	3	2	1	1	2	1	1	1	1	1	1	1	1	1	1	1	1	1	1	1	1	1	1	1	1	1	1	1	1	1	1	1	1	1	1	1	1	1	1	1	1	1	1	1
179	20	64	164	23.7954	2	3	2	1	1	2	2	2	1	1	1	3	3	3	1	1	1	1	1	1	1	1	3	3	3	3	1	3	3	1	3	3	1	3	3	1	3	3	1	3	3	1	3	3	1
180	20	55	163	20.7008	2	3	2	1	1	2	1	1	1	1	1	3	3	3	1	1	1	1	2	2	1	1	3	1	1	4	1	1	1	1	3	3	1	3	3	1	3	3	1	3	3	1	3	3	1
181	20	52	164	19.3337	1	3	2	1	2	2	1	1	1	1	1	3	3	3	1	1	4	#NULL!	1	1	4	#NULL!	4	4	4	4	1	1	1	1	1	1	1	3	3	1	3	3	1	3	3	1	3	3	#NULL!
182	20	49	163	18.4425	1	3	1	#NULL!	1	2	1	1	1	1	1	3	3	3	1	1	2	2	1	1	2	2	1	4	3	1	1	2	2	1	2	2	1	3	3	1	3	3	1	3	3	1	3	3	1
183	20	58	168	20.5499	2	2	3	1	1	2	1	1	1	1	1	2	3	3	1	1	1	1	2	2	2	2	4	3	3	3	1	2	2	1	2	2	#NULL!	#NULL!	4	1	#NULL!	4	#NULL!	#NULL!	4	#NULL!	#NULL!	4	1
184	20	57	163	21.4536	2	2	2	1	2	2	1	1	1	1	1	4	4	4	1	1	1	1	2	2	1	1	4	3	4	4	1	2	2	#NULL!	#NULL!	4	#NULL!	#NULL!	4	1	#NULL!	4	#NULL!	#NULL!	4	#NULL!	#NULL!	4	1
185	20	51	157	20.6905	2	2	2	1	1	2	2	1	1	1	1	3	3	3	#NULL!	#NULL!	#NULL!	#NULL!	#NULL!	#NULL!	#NULL!	#NULL!	#NULL!	#NULL!	#NULL!	#NULL!	1	3	3	1	3	3	#NULL!	#NULL!	#NULL!	#NULL!	#NULL!	#NULL!	#NULL!	#NULL!	#NULL!	#NULL!	#NULL!	#NULL!	#NULL!
186	20	47	153	20.0777	2	2	2	#NULL!	1	2	1	1	1	1	1	3	3	3	2	2	1	1	2	2	1	1	2	2	2	2	1	2	2	1	2	2	1	2	2	1	2	2	1	2	2	1	3	3	1
187	20	65	153	27.7671	3	2	2	1	3	2	1	1	1	1	1	2	2	2	1	1	1	1	2	2	1	1	2	1	4	4	1	1	1	1	1	1	1	2	2	1	2	2	1	1	1	1	2	2	1
188	20	75	166	27.2173	3	2	3	1	1	2	1	1	1	1	1	3	3	3	1	1	1	1	2	2	1	1	1	2	1	1	1	2	2	1	2	2	1	2	2	1	3	3	1	2	2	1	2	2	1
189	20	57	163	21.4536	2	2	2	1	2	2	1	1	1	1	1	4	4	4	1	1	1	1	2	2	1	1	4	3	4	4	1	2	2	#NULL!	#NULL!	4	#NULL!	#NULL!	4	1	#NULL!	4	#NULL!	#NULL!	4	#NULL!	#NULL!	4	1
190	20	55	165	20.202	2	2	2	#NULL!	1	2	1	1	1	1	1	3	3	3	4	#NULL!	2	2	1	1	2	2	1	4	1	4	1	2	2	1	2	2	1	3	3	1	3	3	1	3	3	1	3	3	1
191	20	60	158	24.0346	2	3	2	1	1	2	2	2	1	1	1	4	4	4	1	1	1	1	2	2	1	1	2	2	2	2	1	#NULL!	4	#NULL!	#NULL!	4	1	2	2	1	2	2	1	2	2	1	2	2	1
192	20	75	175	24.4898	2	3	2	2	1	2	1	1	1	1	1	1	1	1	1	1	1	1	1	1	1	1	1	1	1	1	1	1	1	1	1	1	1	1	1	1	1	1	1	1	1	1	1	1	1
193	20	45	165	16.5289	1	3	2	2	2	2	1	1	1	1	1	3	3	3	1	1	2	2	2	2	4	#NULL!	3	3	3	1	1	3	3	1	3	3	1	3	3	1	3	3	#NULL!	#NULL!	#NULL!	1	3	3	1
194	20	45	158	18.026	1	3	2	2	1	2	1	1	1	1	1	3	3	3	2	2	2	2	4	#NULL!	4	#NULL!	4	1	4	4	1	1	1	1	1	1	1	3	3	1	3	3	#NULL!	#NULL!	#NULL!	1	3	3	#NULL!
195	20	65	165	23.8751	2	3	1	1	1	2	1	1	1	1	1	2	3	3	1	1	1	1	2	2	1	1	1	1	4	1	1	1	1	1	1	1	1	3	3	1	3	3	1	3	3	1	3	3	#NULL!
196	20	#NULL!	167	#NULL!	#NULL!	3	2	1	1	2	1	1	1	1	1	2	3	3	1	1	4	#NULL!	2	2	1	1	3	3	3	3	1	1	1	#NULL!	#NULL!	4	1	3	3	1	#NULL!	4	#NULL!	#NULL!	4	1	3	3	1
197	20	42	156	17.2584	1	3	2	2	1	2	1	1	1	1	1	3	3	3	1	1	1	1	2	2	1	1	3	3	3	3	1	#NULL!	4	#NULL!	#NULL!	4	1	3	3	1	3	3	1	2	2	1	2	2	1
198	20	58	160	22.6562	2	3	2	1	1	2	1	1	1	1	1	2	3	3	1	1	1	1	2	2	1	1	1	4	1	1	1	2	2	1	2	2	1	2	2	1	2	2	1	3	3	1	2	2	1
199	20	63	161	24.3046	2	3	2	2	1	2	1	1	1	1	1	2	3	3	2	2	1	1	2	2	2	2	1	2	2	2	1	1	1	1	1	1	#NULL!	#NULL!	#NULL!	1	2	2	1	2	2	1	2	2	1
200	20	48	158	19.2277	1	3	2	2	2	2	1	1	1	1	1	1	3	3	1	1	1	1	1	1	2	2	2	2	2	2	1	1	1	#NULL!	#NULL!	4	1	3	3	1	3	3	#NULL!	#NULL!	4	1	3	3	1
201	20	75	175	24.4898	2	3	2	2	1	2	1	1	1	1	1	1	1	1	1	1	1	1	1	1	1	1	1	1	1	1	1	1	1	1	1	1	1	1	1	1	1	1	1	1	1	1	1	1	1
202	20	100	169	35.0128	5	3	2	1	1	2	1	1	1	1	1	3	3	3	1	1	2	2	4	#NULL!	1	1	3	3	3	3	1	2	2	1	2	2	1	3	3	1	2	2	1	2	2	1	3	3	1
203	20	57	168	20.1956	2	3	2	9	1	2	1	1	1	1	1	3	3	3	1	1	4	#NULL!	2	2	1	1	2	4	4	3	1	2	2	1	2	2	1	3	3	1	3	3	1	2	2	1	3	3	1
204	20	75	166	27.2173	3	1	1	8	1	2	1	1	1	1	1	3	3	3	4	#NULL!	1	1	2	2	1	1	3	3	3	3	1	2	2	1	2	2	1	3	3	1	2	2	1	2	2	1	2	2	1
205	20	57	161	21.9899	2	3	2	1	1	2	1	1	1	1	1	2	3	3	1	1	1	1	2	2	1	1	4	4	4	1	1	3	3	1	3	3	1	3	3	1	2	2	1	3	3	1	3	3	1
206	20	75	166	27.2173	3	1	1	8	1	2	1	1	1	1	1	3	3	3	4	#NULL!	1	1	2	2	1	1	3	3	3	3	1	2	2	1	2	2	1	3	3	1	2	2	1	2	2	1	2	2	1
207	20	53	167	19.0039	1	3	1	1	3	2	1	1	1	1	1	4	4	3	4	#NULL!	1	1	2	2	1	1	2	4	4	4	1	1	1	1	1	1	1	3	3	1	3	3	1	3	3	1	3	3	1
208	20	85	170	29.4118	3	3	2	#NULL!	2	2	1	1	1	1	1	4	3	3	1	1	1	1	2	2	1	1	1	1	1	2	1	2	2	1	2	2	1	2	2	1	2	2	1	2	2	1	2	2	1
209	20	80	167	28.6851	3	1	2	2	2	2	2	1	1	1	1	1	3	3	1	1	1	1	2	2	1	1	2	4	2	2	1	#NULL!	4	1	2	2	1	3	3	1	3	3	1	3	3	1	3	3	1
210	20	53	155	22.0604	2	2	2	1	1	2	1	1	1	1	1	2	3	3	1	1	1	1	1	1	1	1	1	1	1	1	1	2	2	1	2	2	1	3	3	1	3	3	1	3	3	1	3	3	1
211	20	60	173	20.0474	2	2	2	1	1	2	1	1	1	1	1	2	3	3	1	1	1	1	1	1	2	2	3	4	3	4	1	1	1	1	2	2	1	3	3	1	#NULL!	4	1	2	2	5	2	2	1
212	20	39	154	16.4446	1	3	2	2	1	1	1	1	1	1	1	#NULL!	#NULL!	#NULL!	#NULL!	#NULL!	#NULL!	#NULL!	#NULL!	#NULL!	#NULL!	#NULL!	#NULL!	#NULL!	#NULL!	#NULL!	1	#NULL!	#NULL!	#NULL!	#NULL!	#NULL!	#NULL!	#NULL!	#NULL!	#NULL!	#NULL!	#NULL!	#NULL!	#NULL!	#NULL!	#NULL!	#NULL!	#NULL!	#NULL!
213	20	57	168	20.1956	2	3	2	9	1	2	1	1	1	1	1	3	3	3	1	1	4	#NULL!	2	2	1	1	2	4	4	3	1	2	2	1	2	2	1	3	3	1	3	3	1	2	2	1	3	3	1
214	20	47	163	17.6898	1	3	3	9	2	2	1	1	1	1	1	3	3	3	1	1	1	1	2	2	2	2	3	3	4	3	1	#NULL!	4	#NULL!	#NULL!	4	1	3	3	1	#NULL!	4	#NULL!	#NULL!	4	1	3	3	1
215	20	75	166	27.2173	3	1	1	8	1	2	1	1	1	1	1	3	3	3	4	#NULL!	1	1	2	2	1	1	3	3	3	3	1	2	2	1	2	2	1	3	3	1	2	2	1	2	2	1	2	2	1
216	20	46	155	19.1467	1	3	2	1	1	2	1	1	1	1	1	3	3	3	1	1	1	1	1	1	1	1	2	2	2	2	1	2	2	1	2	2	1	3	3	1	3	3	1	2	2	1	2	2	1
217	20	64	164	23.7954	2	3	3	1	1	2	1	1	1	1	1	3	3	3	2	2	1	1	2	2	1	1	1	4	2	2	1	2	2	1	2	2	1	2	2	1	2	2	1	2	2	1	1	1	1
218	20	54	163	20.3244	2	3	3	1	2	2	1	1	1	1	1	3	3	3	1	1	1	1	1	1	4	#NULL!	4	3	3	4	1	2	2	1	2	2	1	3	3	1	3	3	1	3	3	1	3	3	1
219	20	50	158	20.0288	2	3	2	1	2	2	2	1	1	1	1	4	4	4	1	1	1	1	2	2	1	1	4	4	4	4	1	1	1	5	1	1	#NULL!	#NULL!	4	1	#NULL!	4	1	1	1	#NULL!	#NULL!	4	1
220	21	75	157	30.4272	4	1	2	1	2	2	1	1	1	1	1	#NULL!	1	#NULL!	1	1	#NULL!	#NULL!	2	2	#NULL!	#NULL!	#NULL!	#NULL!	#NULL!	#NULL!	1	#NULL!	#NULL!	#NULL!	#NULL!	#NULL!	#NULL!	#NULL!	#NULL!	#NULL!	#NULL!	#NULL!	#NULL!	#NULL!	#NULL!	#NULL!	#NULL!	#NULL!	1
221	21	92	165	33.7925	4	1	1	1	2	2	1	1	1	1	2	4	4	4	1	1	1	1	2	2	1	1	4	1	4	4	1	#NULL!	4	#NULL!	#NULL!	4	#NULL!	#NULL!	4	1	#NULL!	4	#NULL!	#NULL!	4	#NULL!	#NULL!	4	1
222	21	49	162	18.6709	1	2	2	5	3	1	1	1	1	1	1	2	3	3	1	1	1	1	1	1	1	1	1	1	1	1	1	1	1	1	1	1	1	3	3	1	3	3	1	1	1	1	3	3	1
223	21	68	159	26.8977	3	2	2	5	1	2	1	1	1	1	1	2	2	3	1	1	1	1	4	#NULL!	4	#NULL!	4	1	4	4	1	1	1	1	1	1	1	3	3	1	3	3	1	1	1	1	3	3	1
224	21	78	170	26.9896	3	2	1	2	1	2	1	1	1		1	4	3	3	4	#NULL!	4	#NULL!	4	#NULL!	4	#NULL!	4	4	4	4	1	2	2	1	2	2	1	3	3	1	3	3	1	3	3	1	3	3	#NULL!
225	21	107	184	31.6044	4	3	2	1	1	2	1	1	1	1	1	1	4	3	1	1	1	1	2	2	1	1	1	1	4	1	1	1	1	1	1	1	1	3	3	1	3	3	#NULL!	#NULL!	4	1	1	1	1
226	21	55	160	21.4844	2	1	2	1	1	2	1	1	1	1	1	3	3	3	2	2	1	1	2	2	3	3	3	4	3	3	1	1	1	1	1	1	#NULL!	#NULL!	4	1	2	2	1	3	3	1	3	3	1
227	21	72	173	24.0569	2	3	2	1	2	2	1	1	1	1	1	#NULL!	#NULL!	#NULL!	#NULL!	#NULL!	#NULL!	#NULL!	#NULL!	#NULL!	#NULL!	#NULL!	#NULL!	#NULL!	#NULL!	#NULL!	1	#NULL!	#NULL!	#NULL!	#NULL!	#NULL!	#NULL!	#NULL!	#NULL!	#NULL!	#NULL!	#NULL!	#NULL!	#NULL!	#NULL!	#NULL!	#NULL!	#NULL!	#NULL!
228	21	55	165	20.202	2	3	2	1	1	1	1	1	1	1	1	3	3	3	1	1	1	1	2	2	1	1	2	2	2	2	1	2	2	1	2	2	1	3	3	1	3	3	1	1	1	1	3	3	1
229	21	54	154	22.7694	2	3	2	1	1	1	1	1	1	1	1	3	3	3	4	#NULL!	1	1	1	1	4	#NULL!	1	4	1	4	1	2	2	1	2	2	1	3	3	1	3	3	1	3	3	1	3	3	1
230	21	53	161	20.4467	2	2	2	2	1	2	1	1	1	1	1	3	3	3	4	#NULL!	4	#NULL!	1	1	2	2	1	4	1	1	1	1	1	#NULL!	#NULL!	4	1	3	3	1	3	3	1	3	3	1	3	3	1
231	21	85	183	25.3815	3	2	2	1	2	2	1	1	2	1	1	4	4	4	1	1	1	1	2	2	1	1	4	3	4	4	1	2	2	1	2	2	#NULL!	#NULL!	4	1	#NULL!	4	1	2	2	1	2	2	1
232	21	72	176	23.2438	2	2	2	7	2	2	1	1	1	1	1	4	1	3	1	1	4	#NULL!	1	1	1	1	3	4	3	3	1	2	2	1	2	2	1	2	2	1	2	2	1	2	2	1	2	2	1
233	21	55	128	33.5693	4	3	2	1	1	2	2	1	1	1	1	3	3	3	2	2	1	1	2	2	2	2	3	3	3	3	1	2	2	1	2	2	1	3	3	1	2	2	1	3	3	1	3	3	1
234	21	70	169	24.5089	2	3	2	2	2	2	1	1	1	1	1	2	2	2	1	1	1	1	2	2	1	1	4	4	4	4	1	1	1	1	2	2	1	3	3	1	2	2	1	2	2	1	3	3	1
235	21	86	162	32.7694	4	1	1	1	1	2	1	1	1	1	1	4	4	3	4	#NULL!	4	#NULL!	4	#NULL!	2	2	4	4	4	4	1	#NULL!	4	#NULL!	#NULL!	4	1	3	3	1	3	3	#NULL!	#NULL!	4	1	3	3	#NULL!
236	21	70	180	21.6049	2	1	2	1	1	2	1	1	1	1	1	1	4	3	1	1	1	1	1	1	1	1	4	4	4	4	1	2	2	1	2	2	1	3	3	1	3	3	1	3	3	1	3	3	1
237	21	65	167	23.3067	2	3	2	1	2	2	1	1	1	1	1	3	3	3	1	1	1	1	2	2	1	1	4	4	4	4	1	2	2	1	2	2	1	2	2	1	#NULL!	4	#NULL!	#NULL!	4	1	3	3	1
238	21	100	191	27.4115	3	3	2	2	1	2	1	1	1	1	1	3	1	2	1	1	1	1	1	1	1	1	1	1	4	4	1	1	1	#NULL!	#NULL!	4	1	2	2	1	3	3	1	3	3	1	3	3	1
239	21	90	174	29.7265	3	1	2	1	1	2	1	1	1	1	1	2	2	2	1	1	1	1	2	2	1	1	1	1	1	1	1	1	1	1	1	1	1	2	2	1	2	2	1	2	2	1	2	2	1
240	21	42	164	15.6157	1	2	2	1	1	2	1	1	2	1	1	#NULL!	#NULL!	#NULL!	#NULL!	#NULL!	#NULL!	#NULL!	#NULL!	#NULL!	#NULL!	#NULL!	#NULL!	#NULL!	#NULL!	#NULL!	1	#NULL!	#NULL!	#NULL!	#NULL!	#NULL!	#NULL!	#NULL!	#NULL!	#NULL!	#NULL!	#NULL!	#NULL!	#NULL!	#NULL!	#NULL!	#NULL!	#NULL!	#NULL!
241	21	65	167	23.3067	2	3	2	1	2	2	2	2	1	1	1	3	3	3	2	2	1	1	2	2	1	1	2	1	2	2	1	2	2	1	2	2	1	3	3	1	3	3	1	3	3	1	3	3	1
242	21	70	173	23.3887	2	3	2	2	1	2	1	1	1	1	1	3	2	2	4	#NULL!	2	2	2	2	4	#NULL!	2	2	4	2	1	#NULL!	4	1	2	2	1	2	2	1	#NULL!	4	#NULL!	#NULL!	4	1	1	1	1
243	21	65	158	26.0375	3	3	2	2	1	1	1	2	1	2	2	1	2	2	4	#NULL!	2	2	3	3	2	2	2	2	1	2	1	1	1	1	1	1	1	1	1	1	1	1	1	1	1	1	1	1	1
244	21	70	168	24.8016	2	3	2	1	1	2	2	2	1	1	1	3	3	3	1	1	1	1	2	2	1	1	1	1	1	1	1	1	1	1	1	1	1	3	3	1	3	3	1	3	3	1	3	3	1
245	21	60	164	22.3081	2	1	2	2	1	2	1	1	2	2	1	4	4	4	1	1	1	1	1	1	1	1	1	1	1	1	1	#NULL!	4	#NULL!	#NULL!	4	#NULL!	#NULL!	4	1	#NULL!	4	#NULL!	#NULL!	4	#NULL!	#NULL!	4	#NULL!
246	21	60	159	23.7332	2	2	#NULL!	3	2	2	1	1	1	1	1	#NULL!	#NULL!	#NULL!	#NULL!	#NULL!	#NULL!	#NULL!	#NULL!	#NULL!	#NULL!	#NULL!	#NULL!	#NULL!	#NULL!	#NULL!	1	#NULL!	#NULL!	#NULL!	#NULL!	#NULL!	#NULL!	#NULL!	#NULL!	#NULL!	#NULL!	#NULL!	#NULL!	#NULL!	#NULL!	#NULL!	#NULL!	#NULL!	#NULL!
247	21	65	169	22.7583	2	3	2	2	1	2	1	1	1	1	1	3	3	3	2	2	1	1	2	2	2	2	1	2	1	1	1	1	1	5	1	1	#NULL!	#NULL!	4	1	#NULL!	4	1	2	2	1	2	2	1
248	21	45	158	18.026	1	3	2	2	1	2	1	1	1	1	1	3	3	3	1	1	4	#NULL!	2	2	2	2	#NULL!	#NULL!	#NULL!	1	1	3	3	1	3	3	1	2	2	1	3	3	1	3	3	1	3	3	1
249	21	46	157	18.662	1	3	1	1	1	2	2	1	1	1	1	4	3	3	1	1	3	3	2	2	1	1	2	2	3	2	1	2	2	1	3	3	1	3	3	1	3	3	1	3	3	1	3	3	1
250	21	#NULL!	157	#NULL!	#NULL!	3	2	1	1	2	1	1	1	1	1	3	3	3	1	1	1	1	2	2	1	1	4	4	4	4	1	2	2	1	3	3	1	3	3	1	3	3	1	3	3	1	3	3	1
251	21	50	156	20.5457	2	2	3	1	1	2	1	1	1	1	1	3	3	3	4	#NULL!	1	1	2	2	3	3	3	3	3	3	1	2	2	1	2	2	#NULL!	#NULL!	4	1	#NULL!	4	#NULL!	#NULL!	4	#NULL!	#NULL!	4	1
252	21	71	159	28.0843	3	2	2	1	2	2	2	1	1	1	1	2	3	3	1	1	4	#NULL!	4	#NULL!	1	1	2	1	2	2	1	2	2	1	3	3	1	3	3	1	3	3	1	3	3	1	3	3	1
253	21	50	165	18.3655	1	3	3	1	2	2	1	1	1	1	1	3	3	3	2	2	1	1	2	2	2	2	2	4	4	2	1	#NULL!	4	#NULL!	#NULL!	4	1	3	3	1	2	2	1	2	2	1	3	3	1
254	21	58	158	23.2335	2	2	2	#NULL!	2	2	1	1	1	1	1	3	3	3	1	1	1	1	1	1	1	1	1	#NULL!	#NULL!	1	1	3	3	1	3	3	#NULL!	#NULL!	#NULL!	#NULL!	#NULL!	#NULL!	#NULL!	#NULL!	#NULL!	#NULL!	#NULL!	#NULL!	1
255	21	45	152	19.4771	1	2	2	3	1	2	1	1	1	1	1	4	4	4	1	1	1	1	1	1	1	1	1	1	1	1	1	#NULL!	4	#NULL!	#NULL!	4	1	2	2	1	2	2	1	2	2	1	2	2	1
256	21	67	163	25.2174	3	3	2	1	2	1	1	1	1	1	1	2	3	3	1	1	1	1	2	2	1	1	2	1	1	1	1	2	2	1	2	2	1	2	2	1	2	2	1	2	2	1	2	2	1
257	21	52	166	18.8707	1	2	1	1	1	2	1	1	1	1	1	4	3	3	1	1	1	1	2	2	1	1	1	1	2	3	1	2	2	1	3	3	1	3	3	1	3	3	1	3	3	1	3	3	1
258	21	65	159	25.711	3	3	2	1	1	2	1	1	1	1	1	3	3	3	#NULL!	#NULL!	1	1	2	2	2	2	2	2	2	2	1	#NULL!	4	#NULL!	#NULL!	4	1	3	3	1	3	3	1	3	3	1	3	3	1
259	21	57	162	21.7193	2	3	2	2	1	2	1	1	1	1	1	2	2	3	1	1	1	1	2	2	1	1	1	4	1	1	1	2	2	1	2	2	1	3	3	1	3	3	1	3	3	1	3	3	1
260	21	50	163	18.8189	1	2	1	1	1	2	1	1	1	1	1	4	3	3	2	2	1	1	2	2	1	1	3	3	3	3	1	2	2	1	2	2	1	3	3	1	#NULL!	4	1	3	3	1	2	2	1
261	21	43	161	16.5889	1	3	2	1	2	1	1	1	1	1	1	3	3	3	1	1	1	1	2	2	1	1	1	1	1	1	1	2	2	1	2	2	#NULL!	#NULL!	4	1	#NULL!	4	#NULL!	#NULL!	4	#NULL!	#NULL!	4	1
262	21	95	188	26.8787	3	3	2	1	2	1	1	1	1	1	1	2	2	2	1	1	1	1	1	1	1	1	1	1	1	1	1	1	1	1	2	2	1	2	2	1	2	2	1	2	2	1	2	2	1
263	21	57	167	20.4382	2	3	2	1	1	2	1	1	1	1	1	3	3	3	1	1	4	#NULL!	2	2	1	1	4	4	4	4	1	2	2	1	2	2	1	3	3	1	3	3	1	3	3	1	3	3	1
264	21	48	153	20.5049	2	3	2	1	2	2	1	1	1	1	1	3	3	3	1	1	1	1	2	2	1	1	4	4	4	4	1	2	2	1	2	2	1	3	3	1	3	3	1	1	1	1	3	3	1
265	21	57	160	22.2656	2	3	3	1	2	2	1	1	1	1	1	3	3	3	1	1	2	2	1	1	1	1	3	3	4	3	1	#NULL!	4	#NULL!	#NULL!	4	1	3	3	1	3	3	1	3	3	1	3	3	1
266	21	47	159	18.591	1	3	2	1	1	2	1	1	1	1	1	2	3	3	1	1	1	1	1	1	1	1	1	1	1	1	1	2	2	1	2	2	1	2	2	1	#NULL!	4	#NULL!	#NULL!	4	1	3	3	1
267	22	72	167	25.8166	3	3	2	#NULL!	1	2	1	1	1	1	1	#NULL!	#NULL!	#NULL!	1	1	#NULL!	#NULL!	1	1	#NULL!	#NULL!	#NULL!	#NULL!	#NULL!	1	1	1	1	1	1	1	1	3	3	1	3	3	1	3	3	1	1	1	1
268	22	60	178	18.937	1	3	2	1	1	2	1	1	1	1	1	4	3	3	1	1	3	3	2	2	1	1	1	3	1	3	1	#NULL!	4	#NULL!	#NULL!	4	1	3	3	1	3	3	1	3	3	#NULL!	#NULL!	4	1
269	22	85	178	26.8274	3	3	2	6	1	2	2	1	1	1	1	3	3	4	1	1	4	#NULL!	4	#NULL!	1	1	3	3	3	3	1	#NULL!	4	#NULL!	#NULL!	4	1	3	3	1	3	3	1	2	2	1	3	3	1
270	22	92	176	29.7004	3	2	2	8	2	2	2	1	1	1	1	2	2	3	1	1	1	1	2	2	1	1	4	1	3	3	1	1	1	1	1	1	1	3	3	1	3	3	1	3	3	1	3	3	1
271	22	85	178	26.8274	3	3	2	6	1	2	2	1	1	1	1	3	3	4	1	1	4	#NULL!	4	#NULL!	1	1	3	3	3	3	1	#NULL!	4	#NULL!	#NULL!	4	1	3	3	1	3	3	1	2	2	1	3	3	1
272	22	59	157	23.9361	2	2	2	5	2	2	1	1	1	1	1	3	3	3	1	1	1	1	4	#NULL!	4	#NULL!	2	2	1	1	1	1	1	1	2	2	1	3	3	1	3	3	1	2	2	1	3	3	1
273	22	47	157	19.0677	1	2	1	5	2	2	1	1	1	1	1	1	1	2	2	2	1	1	2	2	1	1	2	4	2	2	1	#NULL!	4	#NULL!	#NULL!	4	1	2	2	1	#NULL!	4	1	2	2	#NULL!	#NULL!	4	5
274	22	46	160	17.9688	1	3	2	3	1	2	1	1	1	1	1	3	#NULL!	3	2	2	1	1	2	2	1	1	4	4	4	4	1	#NULL!	4	1	2	2	1	2	2	1	2	2	1	2	2	1	2	2	1
275	22	61	173	20.3816	2	3	2	1	2	2	1	1	1	1	1	2	2	2	1	1	1	1	2	2	1	1	1	4	4	1	1	1	1	1	1	1	#NULL!	#NULL!	4	1	#NULL!	4	#NULL!	#NULL!	4	1	3	3	1
276	22	130	190	36.0111	5	3	2	6	1	2	1	1	1	1	1	3	3	3	1	1	1	1	2	2	1	1	2	1	1	1	1	#NULL!	4	#NULL!	#NULL!	4	1	3	3	1	#NULL!	4	1	2	2	5	2	2	1
277	22	97	195	25.5095	3	3	2	1	2	2	1	1	1	1	1	3	3	3	1	1	1	1	2	2	1	1	1	4	1	1	1	1	1	1	2	2	1	3	3	1	2	2	1	2	2	1	2	2	1
278	22	52	167	18.6453	1	3	2	9	1	2	2	1	1	1	1	2	3	3	2	2	1	1	2	2	3	3	4	4	4	1	1	1	1	1	1	1	1	3	3	1	3	3	1	3	3	1	3	3	#NULL!
279	22	60	160	23.4375	2	3	1	6	2	2	1	1	1	1	1	3	3	3	1	1	1	1	1	1	1	1	1	1	1	1	1	#NULL!	4	#NULL!	#NULL!	4	1	3	3	5	3	3	5	3	3	1	3	3	1
280	22	52	158	20.83	2	3	2	1	1	2	1	1	1	1	1	3	3	3	1	1	1	1	2	2	1	1	1	4	4	1	1	2	2	1	3	3	1	3	3	1	3	3	1	3	3	1	3	3	1
281	22	59	165	21.6713	2	3	2	1	1	2	1	1	1	1	1	3	3	3	4	#NULL!	1	1	4	#NULL!	3	3	1	1	1	1	1	1	1	1	1	1	#NULL!	#NULL!	4	1	#NULL!	4	#NULL!	#NULL!	4	#NULL!	#NULL!	4	1
282	22	69	170	23.8754	2	3	2	#NULL!	2	2	1	1	1	1	1	3	3	3	1	1	4	#NULL!	2	2	1	1	4	4	4	1	1	#NULL!	4	#NULL!	#NULL!	4	#NULL!	#NULL!	4	1	#NULL!	4	#NULL!	#NULL!	4	1	1	1	1
283	22	52	156	21.3675	2	4	2	1	1	2	1	1	1	1	1	3	3	3	1	1	1	1	2	2	1	1	3	4	3	3	1	2	2	1	2	2	1	3	3	1	3	3	1	3	3	1	3	3	#NULL!
284	22	65	166	23.5883	2	2	2	2	1	1	1	1	1	1	1	4	2	1	1	1	1	1	1	1	1	1	1	1	1	#NULL!	1	2	2	1	2	2	1	3	3	1	3	3	1	3	3	1	3	3	1
285	22	53	170	18.3391	1	2	2	2	1	2	1	1	1	1	1	#NULL!	#NULL!	#NULL!	#NULL!	#NULL!	#NULL!	#NULL!	#NULL!	#NULL!	#NULL!	#NULL!	#NULL!	#NULL!	#NULL!	#NULL!	1	#NULL!	#NULL!	#NULL!	#NULL!	#NULL!	#NULL!	#NULL!	#NULL!	#NULL!	#NULL!	#NULL!	#NULL!	#NULL!	#NULL!	#NULL!	#NULL!	#NULL!	#NULL!
286	22	58	171	19.8352	1	2	2	8	2	2	1	1	1	1	1	4	4	3	1	1	1	1	1	1	1	1	3	4	3	3	1	2	2	1	2	2	1	3	3	1	3	3	1	2	2	1	3	3	1
287	22	98	164	36.4366	5	3	3	#NULL!	2	2	1	1	1	1	1	4	4	4	1	1	1	1	2	2	1	1	1	1	1	1	1	1	1	1	1	1	1	3	3	1	3	3	1	1	1	1	3	3	1
288	22	67	168	23.7387	2	3	2	3	2	2	1	1	1	1	1	2	3	3	1	1	1	1	1	1	2	2	3	3	3	3	1	2	2	1	2	2	1	3	3	1	3	3	1	3	3	1	3	3	1
289	22	60	152	25.9695	3	3	2	2	1	2	1	1	1	1	1	3	3	3	1	1	1	1	1	1	1	1	1	1	1	1	1	2	2	1	2	2	1	3	3	1	3	3	1	3	3	1	3	3	1
290	22	60	152	25.9695	3	3	2	2	1	2	1	1	1	1	1	3	3	3	1	1	1	1	1	1	1	1	1	1	1	1	1	2	2	1	2	2	1	3	3	1	3	3	1	3	3	1	3	3	1
291	22	80	154	33.7325	4	1	1	7	1	2	1	1	1	1	1	2	2	2	4	#NULL!	4	#NULL!	2	2	4	#NULL!	2	1	2	2	1	1	1	1	2	2	1	1	1	1	2	2	1	2	2	1	2	2	1
292	22	69	155	28.7201	3	2	2	6	1	2	1	1	1	1	1	4	3	3	1	1	1	1	1	1	1	1	2	2	2	2	1	#NULL!	4	1	3	3	#NULL!	#NULL!	4	1	#NULL!	4	1	1	1	#NULL!	#NULL!	4	1
293	22	51	165	18.7328	1	1	1	8	2	2	1	1	1	1	1	2	3	3	1	1	4	#NULL!	1	1	1	1	4	1	1	1	1	1	1	1	1	1	1	3	3	1	3	3	#NULL!	#NULL!	4	#NULL!	#NULL!	4	1
294	22	59	162	22.4813	2	2	3	2	1	2	1	1	1	1	1	3	3	3	1	1	1	1	1	1	1	1	3	1	3	3	1	1	1	1	1	1	1	3	3	1	3	3	1	3	3	1	3	3	1
295	22	77	155	32.0499	4	1	2	1	1	2	1	1	1	1	1	#NULL!	#NULL!	#NULL!	4	#NULL!	2	2	4	#NULL!	4	#NULL!	2	2	2	1	1	2	2	1	2	2	#NULL!	#NULL!	#NULL!	#NULL!	#NULL!	#NULL!	#NULL!	#NULL!	#NULL!	#NULL!	#NULL!	#NULL!	#NULL!
296	22	60	150	26.6667	3	3	2	1	1	2	1	1	1	1	1	1	1	1	1	1	1	1	1	1	1	1	1	1	1	1	1	1	1	1	1	1	1	1	1	1	1	1	1	1	1	1	1	1	1
297	22	77	176	24.858	2	2	2	3	1	2	1	1	1	1	1	3	3	3	1	1	1	1	2	2	1	1	3	1	4	1	1	2	2	1	2	2	1	2	2	1	2	2	1	2	2	1	2	2	1
298	22	95	168	33.6593	4	2	2	7	1	2	1	1	1	1	1	1	1	3	1	1	1	1	2	2	1	1	3	3	3	3	1	#NULL!	4	#NULL!	#NULL!	4	1	3	3	1	3	3	1	3	3	1	3	3	1
299	22	55	157	22.3133	2	3	2	#NULL!	2	2	1	1	1	1	1	2	3	3	1	1	1	1	2	2	1	1	1	4	1	1	1	1	1	1	1	1	1	1	1	1	2	2	1	2	2	1	2	2	1
300	22	49	162	18.6709	1	1	1	1	2	2	1	2	1	1	1	4	3	3	2	2	1	1	2	2	2	2	3	3	#NULL!	3	1	2	2	1	2	2	1	3	3	1	3	3	1	1	1	1	3	3	1
301	22	56	180	17.284	1	3	2	1	2	2	1	1	1	1	1	3	4	3	1	1	1	1	1	1	1	1	4	4	4	4	1	2	2	1	2	2	1	3	3	1	3	3	1	2	2	1	3	3	1
302	22	65	183	19.4094	1	3	2	9	2	2	1	1	1	1	1	2	2	3	2	2	1	1	2	2	4	#NULL!	1	3	3	1	1	1	1	1	1	1	1	3	3	1	3	3	#NULL!	#NULL!	4	1	3	3	1
303	22	75	181	22.8931	2	3	1	8	2	2	1	1	1	1	1	1	1	1	1	1	1	1	1	1	1	1	1	1	1	1	1	1	1	1	1	1	1	1	1	1	1	1	1	1	1	1	1	1	1
304	22	47	165	17.2635	1	3	2	1	1	2	1	1	1	1	1	3	3	3	4	#NULL!	4	#NULL!	4	#NULL!	4	#NULL!	3	3	4	3	1	#NULL!	4	#NULL!	#NULL!	4	1	3	3	1	3	3	1	3	3	1	3	3	#NULL!
305	22	48	156	19.7239	1	3	2	2	1	2	1	1	1	1	1	1	1	1	1	1	1	1	1	1	1	1	1	1	1	1	1	1	1	#NULL!	#NULL!	#NULL!	1	2	2	1	2	2	1	2	2	1	1	1	1
306	22	56	156	23.0112	2	3	2	1	2	2	1	1	1	1	1	3	3	3	1	1	1	1	1	1	1	1	2	4	2	2	1	2	2	1	2	2	1	3	3	1	3	3	1	3	3	1	3	3	1
307	22	89	172	30.0838	4	3	2	1	2	1	1	1	1	1	1	1	1	1	4	#NULL!	2	2	1	1	1	1	1	#NULL!	2	2	1	2	2	1	2	2	1	1	1	1	2	2	1	2	2	#NULL!	#NULL!	4	1
308	22	60	160	23.4375	2	3	1	1	1	2	1	1	1	1	1	4	3	3	1	1	2	2	1	1	3	3	1	1	4	1	1	2	2	1	2	2	1	3	3	1	2	2	1	3	3	1	3	3	1
309	22	70	160	27.3438	3	#NULL!	2	1	1	2	1	1	1	1	1	2	3	3	1	1	1	1	2	2	1	1	4	1	4	4	1	2	2	1	3	3	1	3	3	1	3	3	1	3	3	1	3	3	1
310	22	88	153	37.5924	5	3	2	2	1	2	1	1	1	1	1	4	3	3	1	1	4	#NULL!	2	2	1	1	1	4	1	1	1	2	2	1	2	2	1	3	3	1	2	2	1	2	2	1	3	3	1
311	22	55	150	24.4444	2	3	2	2	1	2	1	1	1	1	1	3	3	3	4	#NULL!	1	1	2	2	3	3	4	4	3	3	1	2	2	1	2	2	1	3	3	1	3	3	1	3	3	1	3	3	#NULL!
312	22	75	178	23.6713	2	3	2	1	1	2	1	1	1	1	1	3	3	3	2	2	1	1	2	2	1	1	4	4	1	3	1	2	2	1	2	2	1	3	3	1	3	3	1	3	3	1	3	3	1
313	22	47	147	21.7502	2	2	1	2	1	2	1	1	1	1	1	#NULL!	#NULL!	#NULL!	#NULL!	#NULL!	#NULL!	#NULL!	#NULL!	#NULL!	#NULL!	#NULL!	#NULL!	#NULL!	#NULL!	#NULL!	1	#NULL!	#NULL!	#NULL!	#NULL!	#NULL!	#NULL!	#NULL!	#NULL!	#NULL!	#NULL!	#NULL!	#NULL!	#NULL!	#NULL!	#NULL!	#NULL!	#NULL!	#NULL!
314	22	58	181	17.704	1	3	3	3	1	2	1	1	1	1	1	3	3	3	4	#NULL!	1	1	4	#NULL!	4	#NULL!	1	4	1	4	1	2	2	1	2	2	1	2	2	1	2	2	1	2	2	5	2	2	1
315	22	45	157	18.2563	1	2	1	1	1	2	2	1	1	1	1	2	3	3	1	1	4	#NULL!	1	1	1	1	1	4	4	1	1	#NULL!	4	1	3	3	1	3	3	1	3	3	1	3	3	1	3	3	1
316	22	70	170	24.2215	2	2	2	3	1	2	2	1	1	1	1	3	3	3	1	1	4	#NULL!	1	1	1	1	4	4	4	1	1	1	1	1	2	2	1	3	3	1	3	3	1	3	3	1	3	3	1
317	22	108	198	27.5482	3	3	2	1	1	2	1	2	1	1	1	#NULL!	#NULL!	#NULL!	1	1	1	1	2	2	1	1	4	4	4	4	1	#NULL!	#NULL!	#NULL!	#NULL!	#NULL!	#NULL!	#NULL!	#NULL!	#NULL!	#NULL!	#NULL!	#NULL!	#NULL!	#NULL!	#NULL!	#NULL!	#NULL!	#NULL!
318	22	53	145	25.2081	3	3	2	#NULL!	1	2	1	1	1	1	1	3	3	3	4	#NULL!	4	#NULL!	4	#NULL!	4	#NULL!	4	4	4	4	1	2	2	1	3	3	1	3	3	1	3	3	1	3	3	1	3	3	1
319	22	53	157	21.5019	2	3	2	#NULL!	1	2	1	1	1	1	1	4	3	3	2	2	1	1	2	2	1	1	4	4	4	4	1	#NULL!	4	1	3	3	1	3	3	1	#NULL!	4	#NULL!	#NULL!	4	1	3	3	1
320	22	53	165	19.4674	1	3	2	2	2	2	1	1	1	1	1	#NULL!	#NULL!	#NULL!	#NULL!	#NULL!	#NULL!	#NULL!	#NULL!	#NULL!	#NULL!	#NULL!	#NULL!	#NULL!	#NULL!	#NULL!	1	#NULL!	#NULL!	#NULL!	#NULL!	#NULL!	#NULL!	#NULL!	#NULL!	#NULL!	#NULL!	#NULL!	#NULL!	#NULL!	#NULL!	#NULL!	#NULL!	#NULL!	#NULL!
321	22	77	168	27.2817	3	3	1	1	1	2	1	1	1	1	1	1	1	1	1	1	1	1	2	2	1	1	4	4	4	4	1	2	2	1	2	2	1	2	2	1	2	2	1	2	2	1	3	3	1
322	22	68	172	22.9854	2	3	3	1	2	2	1	1	1	1	1	1	2	2	2	2	4	#NULL!	1	1	2	2	1	4	4	#NULL!	1	#NULL!	#NULL!	1	2	2	1	1	1	1	#NULL!	4	1	2	2	1	2	2	#NULL!
323	22	49	135	26.8861	3	3	2	1	1	2	1	1	1	1	1	3	3	3	1	1	1	1	1	1	1	1	2	2	2	2	1	1	1	1	1	1	1	1	1	1	3	3	1	1	1	1	3	3	1
324	22	49	135	26.8861	3	3	2	1	1	2	1	1	1	1	1	3	3	3	1	1	1	1	1	1	1	1	2	2	2	2	1	1	1	1	1	1	1	1	1	1	3	3	1	1	1	1	3	3	1
325	22	70	165	25.7117	3	3	2	1	2	1	1	1	1	1	1	3	3	3	4	#NULL!	4	#NULL!	2	2	1	1	4	4	4	1	1	#NULL!	4	#NULL!	#NULL!	4	1	3	3	1	3	3	1	3	3	1	3	3	1
326	22	57	168	20.1956	2	3	2	1	2	2	1	1	1	1	1	3	3	3	1	1	1	1	2	2	1	1	1	3	1	4	1	1	1	1	1	1	1	3	3	1	3	3	1	3	3	1	3	3	1
327	22	68	162	25.9107	3	3	2	3	2	2	1	1	1	1	1	3	3	3	1	1	1	1	1	1	3	3	2	4	4	1	1	2	2	1	2	2	1	3	3	1	2	2	1	3	3	1	3	3	1
328	22	95	176	30.6689	4	3	2	1	2	2	1	1	1	1	1	2	4	3	2	2	1	1	2	2	1	1	2	4	4	3	1	1	1	1	1	1	1	3	3	1	3	3	#NULL!	#NULL!	4	#NULL!	#NULL!	4	1
329	22	43	158	17.2248	1	3	2	1	1	2	1	1	1	1	1	3	3	3	1	1	1	1	2	2	1	1	4	4	4	1	1	2	2	#NULL!	#NULL!	4	1	3	3	1	3	3	#NULL!	#NULL!	4	1	3	3	1
330	22	60	163	22.5827	2	3	2	3	1	2	1	1	1	1	1	3	3	3	2	2	1	1	2	2	2	2	3	3	3	3	1	1	1	1	1	1	1	3	3	1	3	3	#NULL!	#NULL!	#NULL!	1	3	3	1
331	22	45	146	21.1109	2	3	2	1	2	2	1	1	1	1	1	3	3	3	1	1	1	1	1	1	1	1	3	3	4	4	1	2	2	1	2	2	1	3	3	1	#NULL!	4	1	3	3	1	3	3	1
332	23	65	172	21.9713	2	1	2	2	1	2	1	1	1	1	1	3	3	3	1	1	1	1	2	2	1	1	2	2	3	3	1	#NULL!	4	#NULL!	#NULL!	4	1	3	3	1	2	2	1	2	2	1	2	2	1
333	23	62	160	24.2188	2	2	2	3	1	2	1	1	1	1	1	#NULL!	#NULL!	#NULL!	#NULL!	#NULL!	#NULL!	#NULL!	#NULL!	#NULL!	#NULL!	#NULL!	#NULL!	#NULL!	#NULL!	#NULL!	1	#NULL!	#NULL!	#NULL!	#NULL!	#NULL!	#NULL!	#NULL!	#NULL!	#NULL!	#NULL!	#NULL!	#NULL!	#NULL!	#NULL!	#NULL!	#NULL!	#NULL!	#NULL!
334	23	62	165	22.7732	2	2	2	3	2	2	1	1	1	1	1	2	4	2	1	1	1	1	2	2	1	1	1	2	2	1	1	1	1	1	1	1	1	1	1	1	2	2	1	2	2	1	2	2	1
335	23	70	165	25.7117	3	2	2	3	2	2	1	1	1	1	1	2	3	2	2	2	1	1	4	#NULL!	4	#NULL!	1	1	1	1	1	2	2	1	3	3	1	3	3	1	3	3	1	3	3	1	3	3	1
336	23	62	160	24.2188	2	2	2	5	2	2	1	1	1	1	1	1	1	1	4	#NULL!	4	#NULL!	4	#NULL!	4	#NULL!	4	4	4	4	1	1	1	1	1	1	#NULL!	#NULL!	4	1	#NULL!	4	#NULL!	#NULL!	4	1	3	3	1
337	23	77	163	28.9811	3	3	2	3	2	2	1	1	1	1	1	2	3	3	1	1	2	2	1	1	2	2	2	2	2	2	1	2	2	1	2	2	1	3	3	1	3	3	1	2	2	1	2	2	1
338	23	88	185	25.7122	3	1	2	5	2	2	1	1	1	1	1	1	3	3	1	1	1	1	2	2	2	2	1	2	1	1	1	1	1	#NULL!	#NULL!	4	1	3	3	1	3	3	1	3	3	1	3	3	1
339	23	90	187	25.7371	3	2	2	5	2	2	1	1	1	1	1	2	2	3	1	1	4	#NULL!	4	#NULL!	1	1	4	1	4	4	1	1	1	1	1	1	1	3	3	1	2	2	1	2	2	1	2	2	1
340	23	53	163	19.9481	1	2	2	5	2	2	1	1	1	1	1	3	3	3	4	#NULL!	4	#NULL!	4	#NULL!	4	#NULL!	1	2	4	1	1	1	1	1	1	1	1	3	3	1	#NULL!	4	1	1	1	1	1	1	1
341	23	68	165	24.977	2	1	1	1	1	2	1	1	1	1	1	4	1	4	1	1	2	2	2	2	1	1	4	4	4	4	1	#NULL!	4	#NULL!	#NULL!	4	#NULL!	#NULL!	4	1	#NULL!	4	1	1	1	#NULL!	#NULL!	4	1
342	23	75	173	25.0593	3	4	2	6	1	2	1	1	1	1	1	3	3	3	4	#NULL!	3	3	4	#NULL!	3	3	1	4	1	3	1	1	1	1	3	3	1	3	3	1	3	3	1	3	3	1	3	3	5
343	23	66	156	27.1203	3	3	2	1	2	2	1	1	1	1	1	3	3	3	4	#NULL!	4	#NULL!	4	#NULL!	1	1	3	3	3	3	1	1	1	1	1	1	1	3	3	1	3	3	1	1	1	1	3	3	1
344	23	85	180	26.2346	3	#NULL!	2	9	1	1	1	1	1	1	1	2	2	2	1	1	1	1	1	1	1	1	1	1	1	1	1	2	2	1	2	2	1	2	2	1	2	2	1	2	2	1	2	2	1
345	23	48	158	19.2277	1	4	2	1	2	2	1	1	1	1	1	3	3	3	4	#NULL!	2	2	1	1	3	3	1	4	1	1	1	2	2	1	2	2	1	3	3	1	3	3	1	3	3	1	3	3	1
346	23	68	169	23.8087	2	3	2	1	2	2	1	1	1	1	1	3	3	3	1	1	1	1	2	2	1	1	1	1	1	4	1	3	3	1	3	3	1	3	3	1	3	3	1	3	3	1	3	3	1
347	23	75	167	26.8923	3	1	2	1	2	2	1	1	1	1	1	2	2	3	1	1	1	1	4	#NULL!	1	1	2	2	2	2	1	2	2	1	2	2	1	3	3	1	3	3	1	3	3	1	3	3	1
348	23	58	169	20.3074	2	4	2	1	2	2	1	1	1	1	1	4	3	3	1	1	1	1	2	2	1	1	4	4	4	4	1	2	2	1	2	2	1	2	2	1	2	2	1	2	2	1	2	2	1
349	23	53	160	20.7031	2	2	2	1	1	2	1	1	1	1	1	1	1	#NULL!	1	1	1	1	2	2	1	1	#NULL!	1	1	4	1	1	1	#NULL!	#NULL!	#NULL!	1	3	3	1	3	3	#NULL!	#NULL!	4	#NULL!	#NULL!	4	1
350	23	73	175	23.8367	2	2	1	4	2	2	1	1	1	1	1	3	3	#NULL!	4	#NULL!	4	#NULL!	4	#NULL!	4	#NULL!	1	1	1	2	1	#NULL!	4	#NULL!	#NULL!	4	1	3	3	1	3	3	1	3	3	1	3	3	1
351	23	79	165	29.0174	3	2	3	9	1	2	1	2	1	1	1	3	3	3	1	1	4	#NULL!	2	2	1	1	4	4	4	3	1	#NULL!	4	1	2	2	1	3	3	1	3	3	1	3	3	#NULL!	#NULL!	#NULL!	1
352	23	68	160	26.5625	3	3	2	1	1	2	1	1	1	1	1	3	3	3	1	1	1	1	2	2	2	2	2	2	3	3	1	2	2	1	2	2	1	3	3	1	3	3	1	3	3	1	3	3	1
353	23	84	185	24.5435	2	1	2	#NULL!	1	2	1	1	1	1	1	4	3	3	1	1	3	3	1	1	2	2	4	2	3	3	1	1	1	#NULL!	#NULL!	4	#NULL!	#NULL!	4	1	3	3	1	3	3	1	3	3	1
354	23	50	160	19.5312	1	1	2	1	2	2	1	1	1	1	1	1	1	1	1	1	1	1	2	2	1	1	4	4	4	4	1	#NULL!	4	#NULL!	#NULL!	4	1	2	2	1	2	2	1	2	2	#NULL!	#NULL!	4	1
355	23	70	169	24.5089	2	3	2	2	2	2	1	1	1	1	2	3	3	3	4	#NULL!	3	3	4	#NULL!	3	3	1	1	3	3	1	2	2	1	2	2	1	3	3	1	3	3	1	2	2	1	2	2	#NULL!
356	23	61	156	25.0657	3	2	1	8	1	2	1	1	1	1	1	3	3	3	4	#NULL!	1	1	4	#NULL!	4	#NULL!	4	4	4	4	1	2	2	1	2	2	1	3	3	1	3	3	1	3	3	1	3	3	1
357	23	76	185	22.206	2	1	2	1	1	2	2	1	2	2	2	1	1	3	1	1	3	3	3	3	1	1	3	2	3	3	1	1	1	5	1	1	1	3	3	1	3	3	1	3	3	1	3	3	4
358	23	53	158	21.2306	2	3	3	1	1	2	1	1	1	1	1	3	3	3	1	1	1	1	1	1	1	1	3	3	3	3	1	2	2	1	2	2	1	3	3	1	3	3	1	3	3	1	3	3	1
359	23	92	170	31.8339	4	1	2	7	2	2	1	1	1	1	1	1	4	1	1	1	1	1	1	1	1	1	4	4	4	4	1	2	2	1	2	2	1	3	3	1	2	2	1	2	2	1	2	2	1
360	23	84	185	24.5435	2	1	2	#NULL!	1	2	1	1	1	1	1	4	3	3	1	1	3	3	1	1	2	2	4	2	3	3	1	1	1	#NULL!	#NULL!	4	#NULL!	#NULL!	4	1	3	3	1	3	3	1	3	3	1
361	23	66	153	28.1943	3	3	2	2	2	2	2	1	2	1	2	4	4	3	1	1	2	2	2	2	1	1	2	2	2	2	1	2	2	1	2	2	1	3	3	1	2	2	1	2	2	1	2	2	1
362	23	57	165	20.9366	2	3	2	3	2	2	1	1	1	1	1	#NULL!	#NULL!	#NULL!	#NULL!	#NULL!	#NULL!	#NULL!	#NULL!	#NULL!	#NULL!	#NULL!	#NULL!	#NULL!	#NULL!	#NULL!	1	#NULL!	#NULL!	#NULL!	#NULL!	#NULL!	#NULL!	#NULL!	#NULL!	#NULL!	#NULL!	#NULL!	#NULL!	#NULL!	#NULL!	#NULL!	#NULL!	#NULL!	#NULL!
363	23	65	160	25.3906	3	3	2	1	1	2	1	1	1	1	1	3	3	3	1	1	4	#NULL!	1	1	2	2	4	4	3	4	1	2	2	1	2	2	1	3	3	1	3	3	1	3	3	1	3	3	1
364	23	52	155	21.6441	2	3	2	1	1	2	1	1	1	1	1	4	3	3	1	1	1	1	2	2	1	1	4	4	2	#NULL!	1	#NULL!	4	1	3	3	1	3	3	1	3	3	1	3	3	1	3	3	#NULL!
365	23	65	180	20.0617	2	3	2	1	1	2	1	1	1	1	1	1	1	1	1	1	1	1	1	1	1	1	1	1	1	1	1	1	1	1	1	1	1	1	1	1	1	1	1	1	1	1	1	1	1
366	23	75	163	28.2284	3	3	2	1	1	2	1	1	1	1	1	2	2	2	1	1	1	1	2	2	1	1	4	4	4	4	1	1	1	#NULL!	#NULL!	4	1	3	3	1	3	3	1	3	3	1	3	3	1
367	23	48	167	17.2111	1	3	2	1	1	2	1	1	1	1	1	3	3	3	1	1	1	1	2	2	1	1	4	1	1	1	1	2	2	#NULL!	#NULL!	4	1	2	2	1	2	2	1	2	2	1	2	2	1
368	23	62	159	24.5243	2	3	2	1	2	2	1	1	1	1	1	2	3	3	1	1	1	1	1	1	3	3	2	1	2	1	1	2	2	1	2	2	1	3	3	1	2	2	1	2	2	1	3	3	1
369	23	70	172	23.6614	2	3	2	2	1	2	1	1	1	1	1	3	3	3	1	1	1	1	2	2	1	1	2	1	4	1	1	2	2	1	2	2	1	3	3	1	3	3	1	2	2	1	2	2	1
370	23	62	166	22.4996	2	3	2	6	1	2	1	1	1	1	1	2	3	3	1	1	2	2	1	1	1	1	2	4	4	4	1	1	1	#NULL!	#NULL!	4	1	3	3	1	3	3	1	3	3	1	3	3	1
371	23	55	160	21.4844	2	1	2	4	1	2	1	1	1	1	1	3	3	3	2	2	4	#NULL!	4	#NULL!	4	#NULL!	1	1	1	4	1	#NULL!	4	#NULL!	#NULL!	4	1	1	1	1	#NULL!	4	#NULL!	#NULL!	4	1	3	3	1
372	23	51	150	22.6667	2	2	2	7	1	2	1	1	1	1	1	4	4	4	1	1	1	1	2	2	1	1	1	1	1	1	1	2	2	1	2	2	#NULL!	#NULL!	4	1	#NULL!	4	#NULL!	#NULL!	4	#NULL!	#NULL!	4	1
373	23	58	155	24.1415	2	3	2	2	1	2	1	1	1	1	1	2	2	2	1	1	1	1	2	2	1	1	1	1	1	1	1	2	2	#NULL!	#NULL!	4	1	2	2	1	#NULL!	4	#NULL!	#NULL!	4	#NULL!	#NULL!	4	1
374	23	63	153	26.9127	3	3	2	2	1	2	1	1	1	1	1	3	3	3	1	1	4	#NULL!	2	2	1	1	1	1	1	1	1	1	1	1	1	1	1	3	3	1	3	3	1	3	3	1	3	3	1
375	23	55	158	22.0317	2	3	2	3	1	2	1	1	1	1	1	3	3	3	1	1	1	1	2	2	2	2	4	4	#NULL!	4	1	1	1	1	1	1	#NULL!	#NULL!	4	1	3	3	1	3	3	1	3	3	1
376	23	45	160	17.5781	1	3	2	1	2	2	1	1	1	1	1	2	2	2	2	2	2	2	2	2	2	2	1	1	1	1	1	2	2	1	2	2	1	2	2	1	2	2	1	2	2	1	2	2	1
377	23	46	154	19.3962	1	2	2	1	1	2	1	1	1	1	1	2	1	1	1	1	2	2	1	1	2	2	1	2	1	1	1	#NULL!	#NULL!	1	1	1	1	1	1	1	1	1	1	2	2	#NULL!	#NULL!	4	1
378	23	48	162	18.2899	1	1	2	9	1	2	1	1	1	2	1	2	2	2	1	1	2	2	1	1	1	1	1	1	1	1	1	1	1	1	1	1	1	3	3	1	3	3	1	1	1	#NULL!	#NULL!	#NULL!	1
379	23	45	160	17.5781	1	3	2	1	2	2	1	1	1	1	1	2	2	2	2	2	2	2	2	2	2	2	1	1	1	1	1	2	2	1	2	2	1	2	2	1	2	2	1	2	2	1	2	2	1
380	23	55	151	24.1217	2	3	2	1	1	2	1	1	1	1	1	3	3	3	4	#NULL!	4	#NULL!	4	#NULL!	3	3	4	4	4	4	1	#NULL!	4	#NULL!	#NULL!	4	#NULL!	#NULL!	4	1	#NULL!	4	#NULL!	#NULL!	#NULL!	1	3	3	#NULL!
381	23	38	128	23.1934	2	1	1	5	1	1	1					1	1	1	1	1	1	1	1	1	1	1	1	1	1	1	1	1	1	1	1	1	1	1	1	1	1	1	1	1	1	1	1	1	1
382	23	50	167	17.9282	1	1	1	#NULL!	1	2	1	1	1	1	1	#NULL!	#NULL!	#NULL!	2	2	1	1	#NULL!	#NULL!	#NULL!	#NULL!	#NULL!	#NULL!	#NULL!	#NULL!	1	1	1	1	1	1	#NULL!	#NULL!	#NULL!	#NULL!	#NULL!	#NULL!	#NULL!	#NULL!	#NULL!	#NULL!	#NULL!	#NULL!	#NULL!
383	23	48	154	20.2395	2	1	1	1	1	2	1	1	1	1	1	4	3	3	2	2	1	1	1	1	1	1	4	1	1	1	1	#NULL!	4	1	1	1	1	3	3	1	3	3	1	3	3	1	3	3	1
384	23	52	156	21.3675	2	3	1	1	2	2	1	1	1	1	1	1	1	1	1	1	1	1	2	2	1	1	2	1	2	2	1	2	2	1	2	2	1	2	2	1	2	2	1	2	2	1	2	2	1
385	23	85	177	27.1314	3	3	2	1	2	2	1	1	1	1	1	#NULL!	#NULL!	#NULL!	#NULL!	#NULL!	#NULL!	#NULL!	#NULL!	#NULL!	#NULL!	#NULL!	#NULL!	#NULL!	#NULL!	#NULL!	1	#NULL!	#NULL!	#NULL!	#NULL!	#NULL!	#NULL!	#NULL!	#NULL!	#NULL!	#NULL!	#NULL!	#NULL!	#NULL!	#NULL!	#NULL!	#NULL!	#NULL!	#NULL!
386	23	90	167	32.2708	4	3	2	1	1	2	1	1	1	1	1	3	3	3	1	1	1	1	2	2	1	1	4	4	4	4	1	2	2	1	2	2	1	3	3	1	3	3	1	3	3	1	3	3	1
387	23	70	182	21.1327	2	3	2	6	1	2	1	1	1	1	1	4	2	2	1	1	2	2	1	1	4	#NULL!	1	1	1	1	1	2	2	1	2	2	1	3	3	1	2	2	1	2	2	5	2	2	1
388	23	75	180	23.1481	2	3	2	2	1	1	1	1	1	1	1	1	1	1	1	1	1	1	1	1	1	1	1	1	1	1	1	1	1	1	1	1	1	1	1	1	1	1	1	1	1	#NULL!	#NULL!	#NULL!	1
389	23	69	159	27.2932	3	3	3	1	1	2	1	1	1	1	1	2	2	4	2	2	2	2	2	2	1	1	4	1	4	2	1	2	2	1	2	2	1	1	1	1	2	2	#NULL!	#NULL!	4	1	2	2	1
390	23	89	177	28.4082	3	3	2	2	1	2	1	1	1	1	1	4	4	3	1	1	1	1	2	2	1	1	3	3	3	3	1	2	2	1	2	2	#NULL!	#NULL!	4	1	2	2	1	2	2	1	2	2	1
391	23	80	169	28.0102	3	3	3	9	1	2	1	1	1	1	1	2	1	2	1	1	1	1	2	2	#NULL!	#NULL!	4	4	2	1	1	2	2	1	2	2	1	2	2	1	1	1	1	1	1	1	2	2	1
392	23	70	166	25.4028	3	1	2	1	1	2	1	1	1	1	1	3	3	3	2	2	1	1	2	2	4	#NULL!	4	4	1	4	1	#NULL!	4	#NULL!	#NULL!	4	#NULL!	#NULL!	4	1	3	3	#NULL!	#NULL!	4	#NULL!	#NULL!	4	#NULL!
393	23	57	169	19.9573	1	3	3	1	2	2	1	1	1	1	1	2	1	2	1	1	4	#NULL!	2	2	1	1	4	4	1	1	1	1	1	#NULL!	#NULL!	4	1	3	3	1	#NULL!	4	#NULL!	#NULL!	4	1	3	3	1
394	23	55	168	19.487	1	1	2	5	1	2			1		1	3	1	3	#NULL!	#NULL!	4	#NULL!	1	1	2	2	2	4	3	3	1	1	1	1	2	2	1	2	2	5	3	3	#NULL!	#NULL!	4	#NULL!	#NULL!	4	1
395	23	58	158	23.2335	2	3	2	1	2	2	2	2	1	1	2	3	3	3	4	#NULL!	4	#NULL!	4	#NULL!	4	#NULL!	4	4	4	4	1	2	2	1	2	2	1	3	3	1	3	3	1	3	3	1	3	3	#NULL!
396	23	50	158	20.0288	2	3	1	#NULL!	2	2	1	1	1	1	1	3	3	3	1	1	1	1	2	2	1	1	1	1	1	3	1	2	2	1	2	2	1	3	3	1	3	3	1	3	3	1	3	3	1
397	23	60	164	22.3081	2	4	2	2	2	2	1	1	1	1	1	3	3	3	1	1	1	1	2	2	1	1	4	1	3	3	1	2	2	1	2	2	1	3	3	1	2	2	1	3	3	1	2	2	#NULL!
398	23	53	159	20.9644	2	3	2	2	2	2	1	1	1	1	1	3	3	3	4	#NULL!	4	#NULL!	4	#NULL!	4	#NULL!	4	4	4	4	1	2	2	1	2	2	1	3	3	1	3	3	1	3	3	1	3	3	1
399	23	53	166	19.2336	1	3	2	6	1	2	1	1	1	1	1	3	3	3	4	#NULL!	3	3	2	2	4	#NULL!	1	4	1	1	1	2	2	1	2	2	1	3	3	1	3	3	1	3	3	1	3	3	1
400	23	60	164	22.3081	2	3	2	3	1	2	1	1	1	1	1	3	3	3	1	1	4	#NULL!	2	2	1	1	4	4	4	4	1	2	2	1	2	2	1	2	2	1	2	2	1	2	2	1	3	3	1
401	23	59	165	21.6713	2	1	2	1	1	2	1	1	1	1	1	#NULL!	#NULL!	#NULL!	1	1	1	1	2	2	1	1	#NULL!	#NULL!	#NULL!	#NULL!	1	#NULL!	#NULL!	#NULL!	#NULL!	#NULL!	#NULL!	#NULL!	4	1	#NULL!	4	#NULL!	#NULL!	4	#NULL!	#NULL!	4	#NULL!
402	23	89	177	28.4082	3	3	2	2	1	2	1	1	1	1	1	4	4	3	1	1	1	1	2	2	1	1	3	3	3	3	1	2	2	1	2	2	#NULL!	#NULL!	4	1	2	2	1	2	2	1	2	2	1
403	23	65	163	24.4646	2	3	2	1	1	2	1	1	1	1	1	3	3	3	1	1	1	1	2	2	1	1	4	4	4	3	1	2	2	1	2	2	1	3	3	1	3	3	1	3	3	1	2	2	1
404	24	75	173	25.0593	3	3	2	8	1	2	1	1	1	1	1	2	2	3	1	1	4	#NULL!	1	1	4	#NULL!	4	4	4	4	1	1	1	#NULL!	#NULL!	4	1	3	3	1	3	3	1	2	2	1	3	3	1
405	24	68	183	20.3052	2	1	2	8	1	2					1	1	1	3	1	1	1	1	2	2	1	1	3	3	2	2	1	3	3	1	3	3	1	3	3	1	3	3	1	3	3	1	3	3	1
406	24	65	170	22.4913	2	3	2	4	2	2	1	1	1	1	1	3	3	3	4	#NULL!	4	#NULL!	4	#NULL!	4	#NULL!	4	4	4	4	1	#NULL!	4	#NULL!	#NULL!	4	1	3	3	1	3	3	1	3	3	1	3	3	#NULL!
407	24	68	183	20.3052	2	1	2	8	1	2					1	1	1	3	1	1	1	1	2	2	1	1	3	3	2	2	1	3	3	1	3	3	1	3	3	1	3	3	1	3	3	1	3	3	1
408	24	56	160	21.875	2	3	2	3	3	2	1	1	1	1	1	1	1	1	1	1	1	1	2	2	2	2	2	2	2	2	1	2	2	1	2	2	1	2	2	1	#NULL!	4	#NULL!	#NULL!	4	#NULL!	#NULL!	4	#NULL!
409	24	62	170	21.4533	2	3	2	3	2	2	1	1	1	1	1	4	3	3	4	#NULL!	3	3	#NULL!	#NULL!	4	#NULL!	3	3	3	3	1	1	1	#NULL!	#NULL!	4	1	3	3	1	#NULL!	4	1	3	3	1	3	3	#NULL!
410	24	57	160	22.2656	2	3	2	3	1	2	1	1	1	1	1	1	2	3	1	1	1	1	4	#NULL!	3	3	3	3	3	3	1	3	3	1	3	3	1	3	3	1	#NULL!	4	1	3	3	1	3	3	1
411	24	93	183	27.7703	3	3	2	1	1	2	1	1	1	1	1	3	3	3	1	1	1	1	4	#NULL!	4	#NULL!	1	1	4	1	1	1	1	1	1	1	1	3	3	1	#NULL!	4	#NULL!	#NULL!	4	#NULL!	#NULL!	4	1
412	24	56	160	21.875	2	3	2	3	3	2	1	1	1	1	1	1	1	1	1	1	1	1	2	2	2	2	2	2	2	2	1	2	2	1	2	2	1	2	2	1	#NULL!	4	#NULL!	#NULL!	4	#NULL!	#NULL!	4	#NULL!
413	24	85	163	31.9922	4	3	2	9	2	2	1	1	1	1	1	4	4	4	1	1	1	1	1	1	1	1	1	1	1	1	1	#NULL!	4	#NULL!	#NULL!	4	#NULL!	#NULL!	4	1	#NULL!	4	1	1	1	#NULL!	#NULL!	4	1
414	24	62	173	20.7157	2	4	2	9	2	2	1	1	1	1	1	4	3	3	4	#NULL!	4	#NULL!	4	#NULL!	3	3	4	3	1	4	1	1	1	#NULL!	#NULL!	4	1	3	3	1	3	3	1	3	3	1	3	3	1
415	24	62	160	24.2188	2	3	2	3	1	2	1	1	1	1	1	4	3	3	1	1	1	1	1	1	4	#NULL!	3	3	3	1	1	1	1	#NULL!	#NULL!	4	1	1	1	1	3	3	1	3	3	1	3	3	1
416	24	66	185	19.2841	1	3	2	7	2	1	1	1	1	1	1	4	3	1	1	1	2	2	2	2	1	1	3	3	4	3	1	1	1	1	3	3	1	3	3	1	3	3	1	3	3	1	3	3	1
417	24	57	169	19.9573	1	4	1	#NULL!	2	2	1	2	1	1	1	1	1	4	4	#NULL!	1	1	2	2	1	1	3	3	3	3	1	2	2	1	2	2	1	3	3	1	3	3	1	2	2	1	3	3	1
418	24	68	169	23.8087	2	3	2	#NULL!	1	2	1	1	1	1	1	3	3	3	2	2	1	1	2	2	1	1	4	4	1	4	1	#NULL!	4	1	3	3	1	3	3	1	3	3	1	3	3	1	3	3	1
419	24	66	162	25.1486	3	3	2	1	2	2	1	1	1	1	1	3	3	3	1	1	1	1	1	1	2	2	4	1	1	1	1	2	2	1	2	2	1	3	3	1	3	3	1	3	3	1	3	3	1
420	24	59	162	22.4813	2	3	2	1	2	2	1	1	1	1	1	2	3	3	1	1	1	1	1	1	1	1	2	1	2	2	1	3	3	1	3	3	1	3	3	1	3	3	1	3	3	1	3	3	1
421	24	45	154	18.9745	1	4	2	1	1	2	1	1	1	1	1	3	3	3	4	#NULL!	1	1	2	2	1	1	3	4	3	3	1	2	2	1	3	3	1	3	3	1	2	2	5	3	3	1	3	3	1
422	24	61	173	20.3816	2	3	2	2	2	2	1	1	1	1	1	1	1	1	1	1	1	1	2	2	1	1	2	2	2	2	1	#NULL!	4	#NULL!	#NULL!	4	1	3	3	1	2	2	1	2	2	1	2	2	1
423	24	61	173	20.3816	2	3	2	2	2	2	1	1	1	1	1	1	1	1	1	1	1	1	2	2	1	1	2	2	2	2	1	#NULL!	4	#NULL!	#NULL!	4	1	3	3	1	2	2	1	2	2	1	2	2	1
424	24	56	165	20.5693	2	4	2	1	2	2	1	1	1	1	1	3	3	3	4	#NULL!	4	#NULL!	2	2	1	1	4	4	4	4	1	2	2	1	2	2	1	3	3	1	3	3	1	2	2	1	3	3	1
425	24	78	173	26.0617	3	4	1	2	1	2	1	1	1	1	1	4	4	4	1	1	1	1	2	2	1	1	1	1	4	4	1	2	2	1	2	2	#NULL!	#NULL!	4	1	#NULL!	4	1	2	2	1	2	2	1
426	24	74	174	24.4418	2	3	2	1	1	2	1	1	1	1	1	3	3	3	4	#NULL!	4	#NULL!	4	#NULL!	4	#NULL!	1	4	4	1	1	1	1	1	1	1	#NULL!	#NULL!	4	1	3	3	1	3	3	1	3	3	1
427	24	72	167	25.8166	3	3	1	1	1	2	1	1	1	1	1	3	4	3	1	1	4	#NULL!	2	2	1	1	3	4	4	4	1	2	2	#NULL!	#NULL!	4	1	3	3	1	3	3	1	3	3	1	3	3	1
428	24	58	157	23.5304	2	3	2	1	1	2	1	1	1	1	1	4	3	3	1	1	1	1	2	2	1	1	3	3	3	3	1	#NULL!	4	#NULL!	#NULL!	4	1	3	3	1	3	3	1	3	3	1	3	3	#NULL!
429	24	56	157	22.719	2	3	2	1	1	2	1	1	1	1	1	3	3	3	2	2	1	1	2	2	2	2	1	1	1	1	1	1	1	5	1	1	1	3	3	1	3	3	1	3	3	1	3	3	1
430	24	86	180	26.5432	3	3	2	9	1	1	1	1	1	1	1	2	2	3	1	1	1	1	1	1	1	1	2	1	1	1	1	1	1	1	1	1	1	2	2	1	2	2	1	2	2	1	2	2	1
431	24	70	182	21.1327	2	2	2	1	2	2	1	1	1	1	1	3	4	3	4	#NULL!	3	3	4	#NULL!	3	3	4	4	4	4	1	1	1	#NULL!	#NULL!	4	1	3	3	1	3	3	1	3	3	1	3	3	1
432	24	90	178	28.4055	3	1	1	8	1	2	1	1	1	1	1	4	3	3	1	1	4	#NULL!	1	1	1	1	3	3	3	3	1	#NULL!	4	1	3	3	1	3	3	1	3	3	#NULL!	#NULL!	4	1	3	3	1
433	24	60	170	20.7612	2	3	2	9	2	2		1	1	1	1	2	4	3	1	1	1	1	1	1	1	1	1	4	1	1	1	1	1	1	1	1	1	3	3	1	#NULL!	4	#NULL!	#NULL!	4	1	2	2	1
434	24	85	182	25.6612	3	3	1	8	1	2	1	1	1	1	1	3	4	3	1	1	1	1	2	2	1	1	1	1	1	1	1	2	2	1	2	2	1	3	3	1	2	2	1	2	2	#NULL!	#NULL!	4	#NULL!
435	24	105	186	30.3503	4	1	2	#NULL!	1	2	1	1	1	1	1	1	3	3	2	2	1	1	2	2	1	1	4	4	4	4	1	2	2	1	2	2	1	3	3	1	3	3	1	2	2	#NULL!	#NULL!	4	1
436	24	77	187	22.0195	2	2	2	5	3	2	1	1	1	1	1	3	4	3	4	#NULL!	4	#NULL!	4	#NULL!	4	#NULL!	3	3	3	3	1	2	2	1	2	2	1	3	3	1	2	2	1	2	2	1	2	2	1
437	24	51	163	19.1953	1	4	3	7	3	2	1	1	1	1	1	2	2	2	1	1	1	1	2	2	1	1	1	1	1	1	1	1	1	1	1	1	1	2	2	5	2	2	1	1	1	1	1	1	1
438	24	60	159	23.7332	2	2	2	1	1	2	1	1	1	1	1	1	#NULL!	2	1	1	2	2	4	#NULL!	2	2	1	2	4	2	1	1	1	#NULL!	#NULL!	4	1	1	1	1	#NULL!	4	#NULL!	#NULL!	4	#NULL!	#NULL!	4	1
439	24	75	165	27.5482	3	3	2	1	2	2	1	1	1	1	1	3	3	3	1	1	1	1	2	2	1	1	3	3	3	3	1	2	2	1	2	2	1	3	3	1	3	3	1	3	3	1	3	3	1
440	24	72	177	22.9819	2	3	2	6	2	2	1	1	1	1	1	#NULL!	#NULL!	#NULL!	#NULL!	#NULL!	#NULL!	#NULL!	#NULL!	#NULL!	#NULL!	#NULL!	#NULL!	#NULL!	#NULL!	#NULL!	1	#NULL!	#NULL!	#NULL!	#NULL!	#NULL!	#NULL!	#NULL!	#NULL!	#NULL!	#NULL!	#NULL!	#NULL!	#NULL!	#NULL!	#NULL!	#NULL!	#NULL!	#NULL!
441	24	46	154	19.3962	1	3	2	1	2	2	1	1	1	1	1	1	3	3	1	1	4	#NULL!	1	1	1	1	1	4	4	4	1	2	2	1	2	2	1	3	3	1	2	2	1	2	2	1	1	1	1
442	24	62	156	25.4767	3	1	1	1	1	2	1	1	1	1	1	4	1	4	3	3	1	1	2	2	1	1	2	2	1	2	1	2	2	1	2	2	1	2	2	1	2	2	1	2	2	1	2	2	1
443	24	54	163	20.3244	2	2	2	1	1	2	1	1	1	1	1	3	3	3	1	1	4	#NULL!	2	2	1	1	4	4	4	4	1	2	2	1	3	3	1	3	3	1	3	3	1	3	3	1	3	3	1
444	24	69	183	20.6038	2	3	2	1	1	2	1	1	1	1	1	1	2	3	1	1	1	1	2	2	1	1	4	4	4	4	1	2	2	#NULL!	#NULL!	4	1	3	3	1	3	3	1	3	3	1	3	3	1
445	24	60	160	23.4375	2	3	2	5	1	2	1	1	1	1	1	3	2	1	1	1	1	1	1	1	1	1	1	1	1	1	1	1	1	1	1	1	1	1	1	1	1	1	1	1	1	1	1	1	1
446	24	60	125	38.4	5	1	2	#NULL!	1	2	1	1	1	1	1	3	3	3	4	#NULL!	1	1	4	#NULL!	2	2	3	3	3	3	1	3	3	1	3	3	1	3	3	1	3	3	1	3	3	1	3	3	1
447	24	56	161	21.6041	2	3	2	2	2	2	1	1	1	1	1	3	3	3	4	#NULL!	2	2	1	1	2	2	1	1	1	1	1	1	1	#NULL!	#NULL!	4	1	3	3	1	3	3	1	3	3	1	3	3	1
448	24	60	162	22.8624	2	3	2	1	1	2	1	1	1	1		1	#NULL!	1	1	1	1	1	1	1	#NULL!	#NULL!	#NULL!	#NULL!	#NULL!	#NULL!	1	#NULL!	#NULL!	#NULL!	#NULL!	#NULL!	#NULL!	#NULL!	#NULL!	#NULL!	#NULL!	#NULL!	#NULL!	#NULL!	#NULL!	#NULL!	#NULL!	#NULL!	1
449	24	60	169	21.0077	2	4	3	2	1	2	1	1	1	1	1	3	3	3	4	#NULL!	1	1	2	2	1	1	1	1	1	1	1	#NULL!	4	#NULL!	#NULL!	4	1	3	3	1	3	3	1	3	3	1	3	3	1
450	24	40	158	16.0231	1	2	2	1	1	2	2	2	2	2	2	1	#NULL!	#NULL!	1	1	#NULL!	#NULL!	#NULL!	#NULL!	1	1	#NULL!	1	#NULL!	#NULL!	1	#NULL!	#NULL!	#NULL!	#NULL!	#NULL!	#NULL!	#NULL!	#NULL!	1	1	1	#NULL!	#NULL!	#NULL!	#NULL!	#NULL!	#NULL!	1
451	24	48	157	19.4734	1	3	2	3	1	2	1	1	1	1	1	3	3	3	1	1	4	#NULL!	1	1	1	1	4	1	4	4	1	2	2	1	2	2	1	3	3	1	3	3	1	3	3	1	3	3	1
452	24	70	167	25.0995	3	4	2	2	1	2	1	1	1	1	1	4	3	3	1	1	1	1	4	#NULL!	3	3	4	4	4	4	1	2	2	1	2	2	1	3	3	1	3	3	1	3	3	1	3	3	1
453	24	63	164	23.4236	2	3	3	1	1	2	1	1	1	1	1	4	3	3	1	1	1	1	2	2	1	1	3	3	3	3	1	2	2	1	3	3	1	3	3	1	3	3	1	3	3	1	3	3	1
454	24	58	160	22.6562	2	3	2	1	1	2	1	1	1	1	1	2	3	3	1	1	2	2	2	2	1	1	3	3	1	4	1	2	2	1	3	3	1	3	3	1	3	3	1	3	3	1	3	3	1
455	24	60	160	23.4375	2	4	2	1	1	2	1	1	1	1	1	3	3	3	1	1	2	2	1	1	3	3	4	1	4	4	1	2	2	1	3	3	1	3	3	1	3	3	1	2	2	1	3	3	#NULL!
456	24	58	161	22.3757	2	4	3	2	2	2	1	1	1	1	1	3	3	#NULL!	4	#NULL!	1	1	4	#NULL!	3	3	4	4	4	4	1	#NULL!	4	#NULL!	#NULL!	4	#NULL!	#NULL!	4	1	#NULL!	4	#NULL!	#NULL!	4	#NULL!	#NULL!	4	1
457	24	42	163	15.8079	1	4	1	1	1	2	1	1	1	1	1	3	3	3	4	#NULL!	1	1	1	1	4	#NULL!	3	3	3	3	1	#NULL!	4	#NULL!	#NULL!	4	1	3	3	1	3	3	1	3	3	1	3	3	1
458	24	47	156	19.313	1	4	2	1	2	2	1	1	1	1	1	3	3	3	4	#NULL!	1	1	2	2	1	1	4	1	1	1	1	#NULL!	4	#NULL!	#NULL!	4	1	3	3	1	3	3	#NULL!	#NULL!	4	1	3	3	#NULL!
459	24	79	162	30.1021	4	3	2	1	3	2	1	1	1	1	1	3	3	3	1	1	1	1	2	2	1	1	3	3	3	3	1	2	2	1	2	2	1	3	3	1	3	3	1	3	3	1	3	3	1
460	24	114	181	34.7975	4	3	1	1	2	1	1	1	1	1	1	#NULL!	#NULL!	#NULL!	#NULL!	#NULL!	#NULL!	#NULL!	#NULL!	#NULL!	#NULL!	#NULL!	#NULL!	#NULL!	#NULL!	#NULL!	1	#NULL!	#NULL!	#NULL!	#NULL!	#NULL!	#NULL!	#NULL!	#NULL!	#NULL!	#NULL!	#NULL!	#NULL!	#NULL!	#NULL!	#NULL!	#NULL!	#NULL!	#NULL!
461	24	70	159	27.6888	3	3	2	1	1	#NULL!	1	1	1	1	1	2	2	2	1	1	1	1	2	2	1	1	1	3	3	3	1	2	2	1	2	2	1	3	3	1	3	3	1	3	3	1	3	3	1
462	25	102	180	31.4815	4	3	2	2	3	2	1	1	1	1	1	3	1	3	1	1	1	1	2	2	1	1	1	1	1	1	1	2	2	#NULL!	#NULL!	4	#NULL!	#NULL!	4	1	#NULL!	4	#NULL!	#NULL!	4	#NULL!	#NULL!	4	1
463	25	50	160	19.5312	1	3	1	1	1	2	1	1	1	1	1	4	3	3	1	1	1	1	2	2	1	1	1	2	3	3	1	#NULL!	4	#NULL!	#NULL!	4	1	3	3	1	2	2	1	2	2	1	3	3	1
464	25	60	158	24.0346	2	3	2	2	2	2	1	1	1	1	1	2	3	3	1	1	2	2	1	1	1	1	4	4	4	4	1	1	1	1	3	3	1	3	3	1	3	3	#NULL!	#NULL!	4	1	3	3	1
465	25	50	160	19.5312	1	3	1	1	1	2	1	1	1	1	1	4	3	3	1	1	1	1	2	2	1	1	1	2	3	3	1	#NULL!	4	#NULL!	#NULL!	4	1	3	3	1	2	2	1	2	2	1	3	3	1
466	25	66	153	28.1943	3	3	2	3	1	1	1	1	1	1	1	2	3	3	1	1	1	1	1	1	1	1	4	1	4	4	1	1	1	1	1	1	1	1	1	1	#NULL!	4	#NULL!	#NULL!	4	1	1	1	1
467	25	58	163	21.83	2	3	2	3	2	2	1	1	1	1	1	3	3	3	1	1	2	2	1	1	3	3	4	1	1	2	1	1	1	1	1	1	1	3	3	1	3	3	1	3	3	1	3	3	1
468	25	63	162	24.0055	2	3	2	1	1	2	1	1	1	1	1	#NULL!	#NULL!	#NULL!	#NULL!	#NULL!	2	2	2	2	1	1	1	1	4	1	1	#NULL!	#NULL!	#NULL!	#NULL!	#NULL!	#NULL!	#NULL!	#NULL!	#NULL!	#NULL!	#NULL!	#NULL!	#NULL!	#NULL!	#NULL!	#NULL!	#NULL!	#NULL!
469	25	60	156	24.6548	2	3	2	#NULL!	1	2	1	1	1	1	1	4	4	4	4	#NULL!	4	#NULL!	4	#NULL!	4	#NULL!	4	4	4	4	1	1	1	1	1	1	#NULL!	#NULL!	4	1	#NULL!	4	#NULL!	#NULL!	4	#NULL!	#NULL!	4	#NULL!
470	25	85	180	26.2346	3	3	2	5	2	2	1	1	1	1	1	2	3	3	4	#NULL!	4	#NULL!	4	#NULL!	4	#NULL!	4	4	4	4	1	#NULL!	4	#NULL!	#NULL!	4	#NULL!	#NULL!	4	1	#NULL!	4	#NULL!	#NULL!	4	#NULL!	#NULL!	4	#NULL!
471	25	85	166	30.8463	4	3	2	1	1	1	1	1	1	1	1	3	2	3	1	1	1	1	2	2	1	1	4	4	4	3	1	1	1	1	2	2	1	3	3	1	3	3	1	2	2	#NULL!	#NULL!	4	1
472	25	72	175	23.5102	2	3	1	1	1	2	1	1	1	1	1	1	1	2	1	1	2	2	1	1	1	1	3	3	3	3	1	1	1	1	2	2	#NULL!	#NULL!	4	1	#NULL!	4	#NULL!	#NULL!	4	#NULL!	#NULL!	4	1
473	25	72	175	23.5102	2	3	1	1	1	2	1	1	1	1	1	1	1	2	1	1	2	2	1	1	1	1	3	3	3	3	1	1	1	1	2	2	#NULL!	#NULL!	4	1	#NULL!	4	#NULL!	#NULL!	4	#NULL!	#NULL!	4	1
474	25	62	161	23.9188	2	2	2	1	3	1	1	1	1	1	1	3	3	3	2	2	2	2	2	2	2	2	4	4	4	4	1	#NULL!	4	#NULL!	#NULL!	4	#NULL!	#NULL!	4	1	#NULL!	4	#NULL!	#NULL!	4	#NULL!	#NULL!	4	#NULL!
475	25	75	160	29.2969	3	3	2	1	2	2	1	1	1	1	1	3	3	3	1	1	4	#NULL!	2	2	1	1	4	4	4	4	1	#NULL!	4	#NULL!	#NULL!	4	1	3	3	1	3	3	#NULL!	#NULL!	4	#NULL!	#NULL!	4	1
476	25	144	173	48.1139	5	4	1	3	3	2	1	1	1	1	1	1	1	4	4	#NULL!	1	1	4	#NULL!	4	#NULL!	2	1	4	4	1	2	2	1	2	2	1	3	3	1	2	2	1	3	3	1	2	2	1
477	25	75	175	24.4898	2	3	2	1	1	2	1	1	1	1	1	3	3	3	1	1	3	3	2	2	1	1	2	2	2	2	1	#NULL!	4	#NULL!	#NULL!	4	1	3	3	1	3	3	1	3	3	1	3	3	1
478	25	58	158	23.2335	2	4	2	2	2	2	1	1	1	1	1	3	3	3	1	1	2	2	2	2	1	1	2	4	4	1	1	2	2	1	2	2	1	3	3	1	3	3	1	3	3	1	3	3	1
479	25	62	170	21.4533	2	4	1	2	1	2	1	1	1	1	1	3	3	3	1	1	2	2	2	2	4	#NULL!	2	3	1	4	1	2	2	1	2	2	1	2	2	1	2	2	1	2	2	1	2	2	1
480	25	50	155	20.8117	2	4	2	3	3	2	1	1	1	1	1	3	3	3	1	1	2	2	1	1	2	2	1	1	1	1	1	2	2	1	2	2	1	3	3	1	3	3	1	3	3	1	3	3	1
481	25	72	172	24.3375	2	3	1	1	2	2	1	1	1	1	1	#NULL!	#NULL!	#NULL!	#NULL!	#NULL!	#NULL!	#NULL!	2	2	1	1	1	1	1	1	1	#NULL!	#NULL!	#NULL!	#NULL!	#NULL!	#NULL!	#NULL!	#NULL!	#NULL!	#NULL!	#NULL!	#NULL!	#NULL!	#NULL!	#NULL!	#NULL!	#NULL!	#NULL!
482	25	75	158	30.0433	4	3	2	1	2	2	1	1	1	1	1	3	3	3	1	1	1	1	2	2	1	1	1	4	1	4	1	1	1	#NULL!	#NULL!	4	1	3	3	1	3	3	1	1	1	1	3	3	1
483	25	68	169	23.8087	2	3	1	2	1	2	1	1	1	1	1	#NULL!	#NULL!	#NULL!	#NULL!	#NULL!	#NULL!	#NULL!	#NULL!	#NULL!	#NULL!	#NULL!	#NULL!	#NULL!	#NULL!	#NULL!	1	#NULL!	#NULL!	#NULL!	#NULL!	#NULL!	#NULL!	#NULL!	#NULL!	#NULL!	#NULL!	#NULL!	#NULL!	#NULL!	#NULL!	#NULL!	#NULL!	#NULL!	#NULL!
484	25	50	157	20.2848	2	4	2	2	2	2	1	1	1	1	1	3	3	3	1	1	2	2	1	1	4	#NULL!	4	4	4	4	1	2	2	1	2	2	1	3	3	1	3	3	1	3	3	1	3	3	1
485	25	50	160	19.5312	1	3	1	1	1	2	1	1	1	1	1	3	3	3	1	1	1	1	2	2	1	1	4	4	4	4	1	2	2	1	3	3	1	3	3	1	3	3	1	3	3	1	3	3	#NULL!
486	25	51	160	19.9219	1	3	2	2	1	2				1	1	1	#NULL!	#NULL!	1	1	1	1	#NULL!	#NULL!	4	#NULL!	4	2	2	1	1	#NULL!	#NULL!	#NULL!	#NULL!	#NULL!	#NULL!	#NULL!	#NULL!	#NULL!	#NULL!	#NULL!	1	1	1	#NULL!	#NULL!	#NULL!	1
487	25	70	166	25.4028	3	3	2	5	2	2	1	1	1	1	1	3	3	3	2	2	1	1	2	2	3	3	2	2	1	2	1	1	1	1	3	3	1	3	3	1	3	3	1	3	3	1	3	3	1
488	25	85	153	36.3108	5	1	1	1	2	2	2	1	1	1	1	2	3	3	4	#NULL!	2	2	1	1	4	#NULL!	1	1	1	1	1	2	2	1	2	2	1	3	3	1	3	3	1	2	2	1	2	2	1
489	25	54	165	19.8347	1	3	2	1	2	2	1	1	1	1	1	2	2	2	1	1	1	1	2	2	1	1	2	1	2	2	1	2	2	1	2	2	1	2	2	1	2	2	1	2	2	1	2	2	1
490	25	60	164	22.3081	2	3	2	3	2	2	1	1	1	1	1	1	1	#NULL!	1	1	1	1	4	#NULL!	4	#NULL!	4	1	1	1	1	2	2	1	2	2	1	2	2	1	2	2	1	2	2	1	2	2	1
491	25	88	178	27.7743	3	3	2	4	1	2	1	1	1	1	1	4	4	4	1	1	1	1	1	1	1	1	4	4	1	1	1	#NULL!	4	#NULL!	#NULL!	4	#NULL!	#NULL!	4	1	3	3	1	3	3	1	3	3	1
492	25	101	197	26.0249	3	3	2	7	1	2	2	1	1	1	1	1	1	3	1	1	2	2	2	2	1	1	3	1	3	1	1	2	2	1	2	2	1	3	3	1	2	2	1	2	2	1	2	2	1
493	25	64	159	25.3155	3	3	2	9	2	2	1	1	1	1	1	3	3	3	2	2	1	1	2	2	1	1	4	4	4	4	1	2	2	1	2	2	1	3	3	1	3	3	1	3	3	1	3	3	1
494	25	64	160	25	2	3	2	7	1	2	1	1	1	1	1	4	3	3	4	#NULL!	4	#NULL!	2	2	4	#NULL!	1	4	4	4	1	1	1	#NULL!	#NULL!	4	1	3	3	1	3	3	#NULL!	#NULL!	4	#NULL!	#NULL!	4	#NULL!
495	25	69	170	23.8754	2	2	2	#NULL!	1	2	1	1	1	1	1	2	2	2	1	1	4	#NULL!	2	2	1	1	1	1	1	1	1	#NULL!	4	#NULL!	#NULL!	4	1	2	2	1	3	3	1	3	3	1	3	3	1
496	25	52	164	19.3337	1	3	2	2	1	2	1	1	1	1	1	3	3	3	1	1	1	1	2	2	2	2	4	4	4	4	1	2	2	#NULL!	#NULL!	4	1	3	3	1	3	3	#NULL!	#NULL!	4	#NULL!	#NULL!	4	1
497	25	79	159	31.2488	4	4	2	9	1	2	1	1	1	1	1	4	3	3	4	#NULL!	4	#NULL!	2	2	1	1	2	2	1	2	1	#NULL!	4	#NULL!	#NULL!	4	1	3	3	1	3	3	1	3	3	1	3	3	#NULL!
498	25	45	159	17.7999	1	3	1	1	1	2	1	1	1	1	1	4	4	3	1	1	3	3	4	#NULL!	4	#NULL!	4	4	4	3	1	3	3	1	3	3	1	3	3	1	3	3	1	3	3	1	3	3	#NULL!
499	25	56	168	19.8413	1	2	2	1	2	2	1	1	1	1	1	2	3	3	4	#NULL!	4	#NULL!	4	#NULL!	3	3	4	1	1	1	1	2	2	1	2	2	1	3	3	1	2	2	1	2	2	1	3	3	#NULL!
500	25	66	169	23.1084	2	1	2	3	1	2	1	1	1	1	1	3	3	3	4	#NULL!	4	#NULL!	4	#NULL!	4	#NULL!	3	1	3	3	1	2	2	1	2	2	1	2	2	1	2	2	1	2	2	1	2	2	1
501	25	52	162	19.8141	1	2	2	9	1	2	1	1	1	1	1	4	3	3	1	1	1	1	1	1	1	1	2	3	3	3	1	#NULL!	4	#NULL!	#NULL!	4	1	3	3	1	3	3	1	3	3	1	3	3	1
502	25	73	183	21.7982	2	1	1	5	1	2	1	1	1	1	2	4	4	3	3	3	3	3	4	#NULL!	4	#NULL!	4	4	4	#NULL!	1	1	1	1	1	1	1	3	3	1	3	3	#NULL!	#NULL!	4	1	3	3	1
503	25	44	150	19.5556	1	3	1	2	1	2	1	1	1	1	1	4	4	4	2	2	1	1	1	1	2	2	2	2	1	2	1	#NULL!	4	#NULL!	#NULL!	4	1	3	3	1	3	3	#NULL!	#NULL!	#NULL!	1	3	3	1
504	25	60	167	21.5139	2	3	2	3	1	1	1	1	1	1	1	3	4	3	1	1	1	1	2	2	1	1	4	1	3	2	1	1	1	1	3	3	1	3	3	1	3	3	1	3	3	1	1	1	1
505	25	59	171	20.1771	2	2	2	1	1	2	1	1	1	1	1	4	3	3	1	1	1	1	2	2	1	1	3	4	3	4	1	2	2	1	2	2	1	3	3	1	3	3	1	3	3	1	3	3	1
506	25	47	152	20.3428	2	3	2	6	2	2	1	1	1	1	1	3	3	3	4	#NULL!	4	#NULL!	4	#NULL!	4	#NULL!	4	4	4	4	1	1	1	1	1	1	1	3	3	1	3	3	1	3	3	1	3	3	#NULL!
507	25	100	179	31.21	4	3	1	1	2	2	1	1	1	1	1	1	2	3	1	1	1	1	3	3	3	3	4	4	4	4	1	1	1	1	3	3	1	3	3	1	3	3	1	3	3	1	3	3	1
508	25	52	150	23.1111	2	3	1	2	2	2	1	1	1	2	2	4	4	4	1	1	1	1	2	2	1	1	3	3	3	3	1	#NULL!	4	#NULL!	#NULL!	4	1	3	3	1	2	2	1	3	3	1	3	3	1
509	25	60	169	21.0077	2	3	2	3	2	2	1	1	1	1	1	3	3	3	1	1	1	1	1	1	1	1	2	2	2	2	1	#NULL!	4	#NULL!	#NULL!	4	1	3	3	1	3	3	1	3	3	1	3	3	1
510	25	60	169	21.0077	2	3	2	3	2	2	1	1	1	1	1	3	3	3	1	1	1	1	1	1	1	1	2	2	2	2	1	#NULL!	4	#NULL!	#NULL!	4	1	3	3	1	3	3	1	3	3	1	3	3	1
511	25	72	158	28.8415	3	3	2	1	2	2	1	1	1	1	1	2	3	3	1	1	1	1	2	2	1	1	3	1	3	3	1	2	2	1	2	2	1	3	3	1	3	3	1	3	3	1	3	3	1
512	25	60	167	21.5139	2	4	3	3	2	2	1	1	1	1	1	3	3	3	2	2	1	1	2	2	4	#NULL!	3	3	3	4	1	#NULL!	4	#NULL!	#NULL!	4	1	3	3	1	1	1	1	2	2	1	2	2	1
513	25	90	190	24.9307	2	3	3	6	2	2	1	1	1	1	1	3	4	3	4	#NULL!	1	1	2	2	2	2	4	4	1	2	1	1	1	1	1	1	#NULL!	#NULL!	4	1	#NULL!	4	#NULL!	#NULL!	4	#NULL!	#NULL!	4	1
514	25	76	167	27.2509	3	3	2	9	2	2	1	1	1	1	1	1	1	1	1	1	1	1	2	2	1	1	3	3	1	4	1	2	2	1	2	2	1	3	3	1	3	3	1	3	3	1	3	3	1
515	25	92	167	32.9879	4	3	2	2	1	2	1	1	1	1	1	3	3	3	1	1	1	1	1	1	1	1	1	1	1	1	1	2	2	1	2	2	1	3	3	1	2	2	1	2	2	1	3	3	1
516	25	65	163	24.4646	2	3	2	1	1	2	1	1	1	1	1	4	4	4	1	1	2	2	2	2	1	1	4	4	4	4	1	2	2	#NULL!	#NULL!	4	#NULL!	#NULL!	4	1	#NULL!	4	#NULL!	#NULL!	4	#NULL!	#NULL!	4	1
517	25	85	168	30.1162	4	4	2	1	1	2	1	1	1	1	1	3	3	3	1	1	1	1	2	2	1	1	1	4	4	1	1	2	2	1	2	2	1	3	3	1	3	3	1	3	3	1	3	3	1
518	25	58	172	19.6052	1	4	2	9	1	2	1	1	1	1	1	2	3	3	1	1	1	1	2	2	1	1	4	4	1	4	1	2	2	1	3	3	1	3	3	1	3	3	1	3	3	1	3	3	1
519	25	62	164	23.0518	2	4	2	1	2	2	1	1	1	1	1	3	3	3	4	#NULL!	4	#NULL!	4	#NULL!	3	3	4	4	4	1	1	2	2	1	2	2	1	2	2	1	2	2	1	2	2	1	2	2	1
520	25	65	172	21.9713	2	4	2	1	2	2	1	1	1	1	1	3	3	3	1	1	4	#NULL!	1	1	1	1	3	4	3	3	1	2	2	#NULL!	#NULL!	4	1	3	3	1	3	3	#NULL!	#NULL!	4	1	3	3	1
521	25	104	179	32.4584	4	4	2	3	2	2	1	1	1	1	1	3	3	3	1	1	1	1	2	2	1	1	4	2	4	4	1	2	2	1	3	3	1	3	3	1	#NULL!	4	1	3	3	1	3	3	1
522	25	53	157	21.5019	2	3	1	3	2	2	1	1	1	1	1	3	3	3	1	1	1	1	2	2	1	1	1	2	1	2	1	#NULL!	4	#NULL!	#NULL!	4	1	3	3	1	3	3	1	1	1	1	3	3	1
523	25	85	165	31.2213	4	4	2	2	1	2	1	1	1	1	1	#NULL!	#NULL!	#NULL!	#NULL!	#NULL!	#NULL!	#NULL!	#NULL!	#NULL!	#NULL!	#NULL!	#NULL!	#NULL!	#NULL!	#NULL!	1	#NULL!	#NULL!	#NULL!	#NULL!	#NULL!	#NULL!	#NULL!	#NULL!	#NULL!	#NULL!	#NULL!	#NULL!	#NULL!	#NULL!	#NULL!	#NULL!	#NULL!	#NULL!
524	25	53	161	20.4467	2	3	2	2	1	2	1	1	1	1		4	4	4	2	2	1	1	2	2	2	2	4	4	4	4	1	2	2	1	2	2	#NULL!	#NULL!	4	1	#NULL!	4	#NULL!	#NULL!	4	#NULL!	#NULL!	4	1
525	25	100	189	27.9947	3	3	2	1	1	2	1	1	1	1	1	3	3	3	1	1	1	1	1	1	1	1	3	3	3	3	1	#NULL!	4	#NULL!	#NULL!	4	1	3	3	1	3	3	1	3	3	1	3	3	1
526	25	49	153	20.9321	2	4	2	2	1	2	1	1	1	1	1	3	3	3	4	#NULL!	4	#NULL!	4	#NULL!	3	3	4	4	4	4	1	2	2	1	2	2	1	3	3	1	3	3	1	3	3	1	3	3	#NULL!
527	25	76	168	26.9274	3	3	1	6	1	2	1	1	1	1	1	3	3	3	1	1	1	1	2	2	1	1	4	4	4	4	1	2	2	1	2	2	1	2	2	1	2	2	1	2	2	1	2	2	1
528	25	72	177	22.9819	2	4	3	1	1	2	1	1	1	1	1	3	3	3	1	1	1	1	1	1	1	1	4	1	4	#NULL!	1	2	2	1	2	2	1	3	3	1	#NULL!	4	1	1	1	1	3	3	1
529	25	70	160	27.3438	3	4	2	3	2	2	1	1	1	1	1	4	3	3	1	1	1	1	1	1	2	2	1	1	1	1	1	2	2	1	2	2	1	3	3	1	2	2	1	2	2	1	2	2	1
530	25	70	160	27.3438	3	4	2	3	2	2	1	1	1	1	1	4	3	3	1	1	1	1	1	1	2	2	1	1	1	1	1	2	2	1	2	2	1	3	3	1	2	2	1	2	2	1	2	2	1
531	25	80	161	30.863	4	1	2	#NULL!	1	2	1	1	1	1	1	3	3	3	1	1	1	1	1	1	1	1	2	2	2	2	1	2	2	1	2	2	1	3	3	1	3	3	1	3	3	1	3	3	1
532	26	74	174	24.4418	2	3	2	3	2	2	1	1	1	1	1	3	3	3	4	#NULL!	4	#NULL!	4	#NULL!	4	#NULL!	4	4	1	3	1	#NULL!	4	#NULL!	#NULL!	4	1	3	3	1	3	3	1	3	3	1	3	3	#NULL!
533	26	55	160	21.4844	2	3	2	6	1	2	1	1	1	1	1	4	3	3	1	1	1	1	2	2	1	1	3	4	1	3	1	1	1	1	3	3	1	3	3	1	3	3	1	3	3	1	3	3	4
534	26	61	163	22.9591	2	3	2	2	2	2	1	1	1	1	1	3	3	3	4	#NULL!	#NULL!	#NULL!	4	#NULL!	4	#NULL!	3	3	3	3	1	#NULL!	#NULL!	#NULL!	#NULL!	#NULL!	#NULL!	#NULL!	#NULL!	#NULL!	#NULL!	#NULL!	#NULL!	#NULL!	#NULL!	#NULL!	#NULL!	#NULL!	1
535	26	88	170	30.4498	4	3	2	6	2	2	1	1	1	1	1	3	3	3	1	1	4	#NULL!	1	1	4	#NULL!	4	4	4	4	1	1	1	#NULL!	#NULL!	4	1	3	3	1	3	3	1	1	1	#NULL!	#NULL!	4	1
536	26	65	169	22.7583	2	4	2	1	2	2	1	1	1	1	1	#NULL!	#NULL!	#NULL!	#NULL!	#NULL!	#NULL!	#NULL!	#NULL!	#NULL!	#NULL!	#NULL!	#NULL!	#NULL!	#NULL!	#NULL!	1	#NULL!	#NULL!	#NULL!	#NULL!	#NULL!	#NULL!	#NULL!	#NULL!	#NULL!	#NULL!	#NULL!	#NULL!	#NULL!	#NULL!	#NULL!	#NULL!	#NULL!	#NULL!
537	26	74	176	23.8895	2	3	2	9	2	2	1	2	1	1	1	2	2	3	2	2	1	1	2	2	3	3	3	4	1	3	1	3	3	1	3	3	1	3	3	1	3	3	1	2	2	1	2	2	1
538	26	88	170	30.4498	4	3	2	6	2	2	1	1	1	1	2	4	3	4	4	#NULL!	4	#NULL!	4	#NULL!	4	#NULL!	4	4	4	4	1	#NULL!	4	#NULL!	#NULL!	4	#NULL!	#NULL!	4	1	#NULL!	4	#NULL!	#NULL!	4	#NULL!	#NULL!	4	#NULL!
539	26	96	156	39.4477	5	3	2	2	2	2	1	1	1	1	1	4	3	3	1	1	4	#NULL!	2	2	1	1	3	3	1	1	1	3	3	1	3	3	1	3	3	1	3	3	1	3	3	1	3	3	1
540	26	62	162	23.6244	2	4	2	1	2	2	2	1	2	1	2	3	3	3	1	1	1	1	2	2	1	1	4	4	4	4	1	1	1	#NULL!	#NULL!	4	1	3	3	1	3	3	1	3	3	1	1	1	1
541	26	90	175	29.3878	3	1	2	5	2	2	2	2	1	1	1	1	2	2	2	2	2	2	2	2	2	2	2	2	#NULL!	2	1	1	1	1	1	1	1	2	2	1	2	2	1	2	2	1	2	2	1
542	26	96	171	32.8306	4	3	1	1	2	2	1	1	1	1	1	3	3	3	2	2	2	2	2	2	4	#NULL!	1	1	1	1	1	2	2	1	2	2	1	3	3	1	3	3	1	3	3	1	3	3	1
543	26	42	155	17.4818	1	4	2	1	1	2	1	1	1	1	1	3	3	3	1	1	1	1	1	1	1	1	2	2	3	3	1	#NULL!	4	#NULL!	#NULL!	4	1	3	3	5	3	3	5	3	3	1	3	3	1
544	26	73	158	29.2421	3	3	2	1	1	2	1	1	1	1	1	1	1	1	1	1	1	1	1	1	1	1	1	1	1	1	1	2	2	1	2	2	1	1	1	5	2	2	1	2	2	5	2	2	1
545	26	70	165	25.7117	3	3	2	2	1	2				1	1	3	3	3	1	1	3	3	4	#NULL!	4	#NULL!	4	4	4	4	1	2	2	1	2	2	1	3	3	1	3	3	1	3	3	1	3	3	1
546	26	59	157	23.9361	2	3	2	3	1	2	1	1	1	1	1	3	3	3	1	1	1	1	2	2	1	1	2	2	2	2	1	1	1	1	1	1	1	3	3	1	3	3	1	1	1	1	3	3	1
547	26	50	163	18.8189	1	3	2	1	1	2	1	1	1	1	1	3	3	3	1	1	1	1	2	2	1	1	4	4	4	4	1	1	1	1	1	1	1	1	1	1	2	2	1	2	2	1	2	2	1
548	26	85	183	25.3815	3	4	3	1	2	1	1	1	1	1	1	2	2	2	1	1	1	1	1	1	1	1	1	4	4	1	1	2	2	1	2	2	1	2	2	1	2	2	1	2	2	1	2	2	4
549	26	60	170	20.7612	2	4	2	1	2	2	1	1	1	1	1	3	3	3	4	#NULL!	4	#NULL!	4	#NULL!	4	#NULL!	4	4	4	4	1	2	2	1	2	2	1	1	1	1	#NULL!	4	#NULL!	#NULL!	4	#NULL!	#NULL!	4	#NULL!
550	26	85	183	25.3815	3	4	3	1	2	1	1	1	1	1	1	2	2	2	1	1	1	1	1	1	1	1	1	4	4	1	1	2	2	1	2	2	1	2	2	1	2	2	1	2	2	1	2	2	4
551	26	69	178	21.7776	2	4	1	4	3	2	1	1	1	1	1	#NULL!	#NULL!	#NULL!	#NULL!	#NULL!	#NULL!	#NULL!	#NULL!	#NULL!	#NULL!	#NULL!	#NULL!	#NULL!	#NULL!	#NULL!	1	#NULL!	#NULL!	#NULL!	#NULL!	#NULL!	#NULL!	#NULL!	#NULL!	#NULL!	#NULL!	#NULL!	#NULL!	#NULL!	#NULL!	#NULL!	#NULL!	#NULL!	#NULL!
552	26	64	172	21.6333	2	3	2	6	2	2	2	1	1	1	1	4	3	3	4	#NULL!	1	1	4	#NULL!	1	1	3	3	3	3	1	#NULL!	4	#NULL!	#NULL!	4	#NULL!	#NULL!	4	1	#NULL!	4	1	1	1	#NULL!	#NULL!	4	1
553	26	87	159	34.4132	4	3	2	1	3	2	1	1	1	1	1	3	3	3	1	1	1	1	2	2	1	1	1	4	1	1	1	1	1	#NULL!	#NULL!	4	1	3	3	1	3	3	1	1	1	1	3	3	1
554	26	60	162	22.8624	2	3	2	2	1	2	1	2	1	1	1	3	3	3	1	1	1	1	1	1	1	1	3	1	3	3	1	2	2	1	2	2	1	3	3	1	3	3	1	3	3	1	3	3	1
555	26	90	165	33.0579	4	1	2	1	2	1	1	1	1	1	1	3	2	2	1	1	1	1	2	2	1	1	4	4	1	1	1	1	1	1	1	1	1	3	3	1	3	3	1	3	3	1	3	3	1
556	26	60	163	22.5827	2	1	2	1	2	2	1	2	1	1	1	4	3	3	2	2	4	#NULL!	2	2	1	1	3	1	3	3	1	3	3	1	3	3	1	3	3	1	3	3	1	3	3	1	3	3	1
557	26	48	160	18.75	1	3	2	1	1	1	1	1	2	1	2	3	3	3	1	1	1	1	1	1	1	1	1	4	3	4	1	#NULL!	4	#NULL!	#NULL!	4	#NULL!	#NULL!	4	1	3	3	1	3	3	1	3	3	1
558	26	76	177	24.2587	2	4	2	2	1	2	1	1	1	1	1	4	3	3	1	1	3	3	2	2	1	1	4	4	4	4	1	#NULL!	4	#NULL!	#NULL!	4	1	3	3	1	2	2	1	2	2	1	2	2	1
559	26	94	173	31.4077	4	3	1	1	3	2	1	1	1	1	1	1	3	3	1	1	1	1	1	1	1	1	1	1	1	1	1	2	2	1	2	2	1	2	2	1	2	2	1	2	2	1	2	2	1
560	26	56	160	21.875	2	3	2	1	1	2	1	1	1	1	1	3	3	3	1	1	1	1	4	#NULL!	4	#NULL!	4	1	4	4	1	#NULL!	4	#NULL!	#NULL!	4	#NULL!	#NULL!	4	1	#NULL!	4	#NULL!	#NULL!	4	1	1	1	1
561	26	72	175	23.5102	2	3	2	#NULL!	2	2	1	1	1	1	1	3	3	3	2	2	1	1	4	#NULL!	4	#NULL!	4	1	1	1	1	1	1	1	2	2	1	3	3	1	3	3	1	2	2	#NULL!	#NULL!	4	#NULL!
562	26	65	174	21.4692	2	2	2	6	1	2	1	1	1	1	1	4	3	3	4	#NULL!	4	#NULL!	4	#NULL!	4	#NULL!	4	4	4	4	1	#NULL!	4	#NULL!	#NULL!	4	1	3	3	1	3	3	1	1	1	1	3	3	1
563	26	71	175	23.1837	2	1	2	1	1	2			1			#NULL!	#NULL!	#NULL!	#NULL!	#NULL!	#NULL!	#NULL!	#NULL!	#NULL!	#NULL!	#NULL!	#NULL!	#NULL!	#NULL!	#NULL!	1	1	1	#NULL!	#NULL!	#NULL!	#NULL!	#NULL!	4	#NULL!	#NULL!	#NULL!	#NULL!	#NULL!	#NULL!	#NULL!	#NULL!	#NULL!	#NULL!
564	26	75	165	27.5482	3	3	2	#NULL!	1	2	1	1	1	1	1	4	3	3	1	1	1	1	1	1	1	1	2	4	4	4	1	#NULL!	4	1	3	3	1	3	3	1	3	3	1	3	3	1	3	3	1
565	26	69	174	22.7903	2	3	2	5	2	2	1	1	1	1	1	2	1	3	2	2	1	1	2	2	2	2	3	4	3	3	1	1	1	1	2	2	1	3	3	1	3	3	1	2	2	1	3	3	1
566	26	77	162	29.34	3	3	2	9	2	2	1	1	1	1	1	3	4	3	1	1	1	1	2	2	1	1	2	1	3	3	1	#NULL!	4	1	3	3	1	3	3	1	3	3	1	3	3	1	2	2	#NULL!
567	26	62	160	24.2188	2	3	2	1	1	2	1	1	1	1	1	4	3	3	1	1	1	1	2	2	1	1	2	1	3	3	1	1	1	#NULL!	#NULL!	4	1	3	3	1	3	3	1	3	3	1	3	3	1
568	26	70	184	20.6758	2	3	1	1	1	2	1	1	1	1	1	2	2	3	1	1	1	1	1	1	1	1	2	1	1	2	1	2	2	1	2	2	1	2	2	1	2	2	1	2	2	1	2	2	1
569	26	58	150	25.7778	3	3	1	1	1	2	2	1	1	1	1	2	2	2	1	1	2	2	2	2	1	1	1	1	1	1	1	1	1	1	1	1	#NULL!	#NULL!	4	1	#NULL!	4	#NULL!	#NULL!	4	#NULL!	#NULL!	4	1
570	26	58	150	25.7778	3	3	1	1	1	2	2	1	1	1	1	2	2	2	1	1	2	2	2	2	1	1	1	1	1	1	1	1	1	1	1	1	#NULL!	#NULL!	4	1	#NULL!	4	#NULL!	#NULL!	4	#NULL!	#NULL!	4	1
571	26	58	150	25.7778	3	3	1	1	1	2	2	1	1	1	1	2	2	2	1	1	2	2	2	2	1	1	1	1	1	1	1	1	1	1	1	1	#NULL!	#NULL!	4	1	#NULL!	4	#NULL!	#NULL!	4	#NULL!	#NULL!	4	1
572	26	74	175	24.1633	2	1	1	7	1	1	1	1	1	1	1	1	2	1	1	1	1	1	1	1	1	1	2	2	2	2	1	2	2	1	2	2	1	1	1	1	2	2	1	2	2	#NULL!	#NULL!	4	1
573	26	74	175	24.1633	2	1	1	7	1	1	1	1	1	1	1	1	2	1	1	1	1	1	1	1	1	1	2	2	2	2	1	2	2	1	2	2	1	1	1	1	2	2	1	2	2	#NULL!	#NULL!	4	1
574	26	80	180	24.6914	2	1	2	#NULL!	1	1	1	1	1	1	1	1	2	1	1	1	1	1	1	1	2	2	1	2	2	1	1	1	1	1	1	1	1	1	1	1	2	2	1	2	2	1	1	1	1
575	26	62	164	23.0518	2	3	1	2	2	2	2	1	1	1	1	2	3	3	2	2	1	1	2	2	3	3	2	2	2	2	1	1	1	1	3	3	1	3	3	1	3	3	#NULL!	#NULL!	#NULL!	1	3	3	1
576	26	80	180	24.6914	2	1	2	#NULL!	1	1	1	1	1	1	1	1	2	1	1	1	1	1	1	1	2	2	1	2	2	1	1	1	1	1	1	1	1	1	1	1	2	2	1	2	2	1	1	1	1
577	26	58	160	22.6562	2	3	2	1	1	2	1	1	1	1	1	3	3	3	4	#NULL!	3	3	4	#NULL!	3	3	3	4	4	3	1	2	2	1	3	3	1	3	3	1	3	3	1	3	3	1	3	3	#NULL!
578	26	80	167	28.6851	3	3	2	2	1	2	1	1	1	1	1	3	3	3	4	#NULL!	1	1	1	1	3	3	3	1	3	3	1	3	3	1	3	3	1	3	3	1	3	3	1	3	3	1	3	3	1
579	26	72	155	29.9688	3	2	2	1	1	2	1	1	1	1	1	3	3	3	4	#NULL!	3	3	4	#NULL!	3	3	4	4	4	4	1	#NULL!	4	#NULL!	#NULL!	4	1	3	3	5	3	3	5	3	3	1	3	3	#NULL!
580	26	55	173	18.3768	1	1	1	5	2	2	1	1	1	1	1	4	4	3	1	1	1	1	2	2	1	1	3	3	3	3	1	#NULL!	4	#NULL!	#NULL!	4	1	3	3	1	3	3	1	3	3	1	3	3	1
581	26	55	163	20.7008	2	3	2	1	2	2	1	1	1	1	1	1	1	1	1	1	1	1	1	1	1	1	1	1	1	1	1	1	1	1	1	1	5	1	1	1	1	1	1	1	1	1	1	1	1
582	26	55	163	20.7008	2	3	2	1	2	2	1	1	1	1	1	1	1	1	1	1	1	1	1	1	1	1	1	1	1	1	1	1	1	1	1	1	5	1	1	1	1	1	1	1	1	1	1	1	1
583	26	50	163	18.8189	1	4	2	5	1	2	1	1	1	1	1	3	3	3	1	1	1	1	1	1	1	1	2	1	1	1	1	1	1	1	1	1	1	3	3	1	3	3	1	3	3	1	3	3	1
584	26	67	165	24.6097	2	3	2	9	3	2	1	1	1	1	1	4	4	3	4	#NULL!	1	1	2	2	1	1	3	4	3	3	1	3	3	1	3	3	1	3	3	1	3	3	1	3	3	1	3	3	1
585	26	74	159	29.271	3	4	2	9	2	2	1	1	1	1	1	2	#NULL!	1	4	#NULL!	1	1	2	2	1	1	1	4	1	2	1	1	1	1	1	1	1	3	3	1	#NULL!	4	1	3	3	1	3	3	1
586	26	140	180	43.2099	5	3	2	1	1	2	1	1	1	1	1	4	3	3	1	1	1	1	2	2	1	1	4	4	4	4	1	2	2	1	2	2	#NULL!	#NULL!	4	1	#NULL!	4	#NULL!	#NULL!	4	#NULL!	#NULL!	4	1
587	26	88	174	29.0659	3	3	2	1	2	2	1	1	1	1	1	3	3	3	1	1	1	1	2	2	4	#NULL!	3	3	3	3	1	2	2	1	3	3	1	3	3	1	3	3	1	3	3	1	3	3	1
588	26	75	163	28.2284	3	4	2	1	1	2	1	1	1	1	1	3	3	3	1	1	1	1	2	2	1	1	2	2	2	2	1	2	2	1	2	2	1	3	3	1	3	3	1	3	3	1	3	3	1
589	26	78	167	27.968	3	4	2	2	1	2	1	1	1	1	1	3	3	3	4	#NULL!	1	1	2	2	1	1	3	3	3	4	1	#NULL!	4	1	3	3	1	3	3	1	3	3	1	3	3	1	3	3	1
590	26	50	157	20.2848	2	4	2	1	1	2	1	1	1	1	1	3	3	3	1	1	1	1	2	2	1	1	1	2	4	1	1	2	2	1	2	2	1	3	3	1	#NULL!	4	1	3	3	1	3	3	1
591	26	65	162	24.7676	2	3	2	2	1	2	1	1	1	1	1	3	3	3	4	#NULL!	1	1	2	2	1	1	1	#NULL!	4	1	1	2	2	#NULL!	#NULL!	4	1	3	3	1	3	3	1	3	3	1	3	3	1
592	26	#NULL!	#NULL!	#NULL!	#NULL!	3	1	#NULL!	2	1	1	1	1	1	1	3	3	3	4	#NULL!	1	1	4	#NULL!	4	#NULL!	4	4	4	1	1	#NULL!	4	#NULL!	#NULL!	4	#NULL!	#NULL!	4	1	#NULL!	4	#NULL!	#NULL!	4	#NULL!	#NULL!	4	1
593	26	60	159	23.7332	2	3	2	2	1	2	1	1	1	1	1	3	3	3	4	#NULL!	4	#NULL!	4	#NULL!	3	3	4	4	4	4	1	1	1	1	3	3	1	3	3	1	3	3	1	1	1	1	3	3	1
594	26	70	168	24.8016	2	3	2	1	1	2	1	1	1	1	1	1	3	3	1	1	1	1	2	2	1	1	4	4	1	3	1	2	2	1	3	3	1	3	3	1	3	3	1	3	3	1	3	3	1
595	26	68	163	25.5937	3	4	2	2	1	2	1	1	1	1	1	3	3	3	1	1	1	1	1	1	1	1	2	2	1	2	1	2	2	1	2	2	1	3	3	1	3	3	1	3	3	1	3	3	1
596	26	65	168	23.03	2	3	2	2	2	2	1	1	1	1	1	3	3	3	1	1	1	1	2	2	1	1	2	4	1	1	1	2	2	1	2	2	1	3	3	1	3	3	1	3	3	1	3	3	1
597	26	66	170	22.8374	2	4	2	3	1	2	1	1	1	1	1	3	3	3	1	1	1	1	2	2	1	1	1	4	1	1	1	#NULL!	4	#NULL!	#NULL!	4	#NULL!	#NULL!	4	1	3	3	#NULL!	#NULL!	4	#NULL!	#NULL!	4	1
598	26	66	165	24.2424	2	4	2	1	2	2	1	1	1	1	1	3	3	3	2	2	4	#NULL!	2	2	1	1	4	1	4	4	1	2	2	1	3	3	1	3	3	1	2	2	1	3	3	1	3	3	1
599	27	60	153	25.6312	3	3	2	9	1	2	1	1	1	1	1	4	4	3	1	1	1	1	2	2	1	1	3	1	3	3	1	1	1	1	1	1	1	3	3	1	3	3	1	3	3	1	3	3	1
600	27	72	171	24.623	2	3	2	9	2	1	1	1	1	1	1	4	4	3	4	#NULL!	4	#NULL!	4	#NULL!	4	#NULL!	4	4	4	4	1	#NULL!	4	#NULL!	#NULL!	4	1	3	3	1	#NULL!	4	#NULL!	#NULL!	4	#NULL!	#NULL!	4	#NULL!
601	27	85	176	27.4406	3	3	1	6	2	2	1	1	1	1	1	4	4	3	1	1	2	2	1	1	1	1	4	4	1	4	1	#NULL!	4	1	3	3	1	3	3	1	3	3	1	2	2	1	2	2	1
602	27	77	165	28.2828	3	3	1	9	1	2	1	1	1	1	1	#NULL!	#NULL!	#NULL!	3	3	3	3	3	3	3	3	3	3	3	3	1	#NULL!	#NULL!	#NULL!	#NULL!	#NULL!	#NULL!	#NULL!	#NULL!	#NULL!	#NULL!	#NULL!	#NULL!	#NULL!	#NULL!	#NULL!	#NULL!	#NULL!	#NULL!
603	27	74	172	25.0135	3	3	2	9	2	2	1	1	1	1	1	2	2	3	1	1	1	1	1	1	3	3	3	3	3	3	1	#NULL!	4	#NULL!	#NULL!	4	1	3	3	1	3	3	1	3	3	1	3	3	1
604	27	70	160	27.3438	3	3	2	2	2	2	1	1	1	1	1	3	3	3	4	#NULL!	4	#NULL!	4	#NULL!	4	#NULL!	4	4	4	4	1	1	1	#NULL!	#NULL!	4	1	3	3	1	3	3	1	3	3	1	3	3	#NULL!
605	27	70	160	27.3438	3	3	2	9	1	2	1	1	1	1	1	3	3	3	1	1	4	#NULL!	1	1	4	#NULL!	3	4	4	3	1	#NULL!	4	1	3	3	1	3	3	1	3	3	1	3	3	1	3	3	1
606	27	58	169	20.3074	2	3	2	3	2	1	1	1	1	1	1	2	2	2	4	#NULL!	1	1	2	2	2	2	4	1	4	4	1	#NULL!	4	#NULL!	#NULL!	4	1	3	3	1	3	3	1	3	3	1	3	3	1
607	27	70	164	26.0262	3	3	2	3	3	2	1	1	1	1	1	1	3	3	#NULL!	#NULL!	2	2	1	1	3	3	4	4	4	4	1	#NULL!	4	#NULL!	#NULL!	#NULL!	1	3	3	1	3	3	1	3	3	1	3	3	#NULL!
608	27	68	164	25.2826	3	2	2	3	3	2	1	1	1	1	1	3	3	3	2	2	1	1	2	2	1	1	4	4	4	4	1	2	2	1	2	2	1	2	2	1	3	3	1	3	3	1	3	3	1
609	27	60	165	22.0386	2	3	3	9	1	2	1	1	1	1	1	3	3	3	1	1	3	3	1	1	1	1	1	1	1	1	1	2	2	1	2	2	1	2	2	1	2	2	1	2	2	1	2	2	1
610	27	82	168	29.0533	3	1	2	4	2	2	1	1	1	1	1	2	2	2	2	2	1	1	#NULL!	#NULL!	#NULL!	#NULL!	#NULL!	#NULL!	#NULL!	#NULL!	1	2	2	1	2	2	1	3	3	1	3	3	1	3	3	1	3	3	1
611	27	70	175	22.8571	2	3	2	5	2	2	1	1	1	1	1	3	3	3	1	1	1	1	3	3	1	1	1	4	3	1	1	1	1	1	3	3	#NULL!	#NULL!	#NULL!	#NULL!	#NULL!	#NULL!	#NULL!	#NULL!	#NULL!	#NULL!	#NULL!	#NULL!	1
612	27	85	178	26.8274	3	4	2	3	2	2	1	1	1	1	1	4	3	3	1	1	1	1	1	1	4	#NULL!	1	1	4	4	1	#NULL!	4	#NULL!	#NULL!	4	#NULL!	#NULL!	4	1	#NULL!	4	1	2	2	1	2	2	1
613	27	79	164	29.3724	3	3	2	3	2	2	1	1	1	1	1	3	3	3	4	#NULL!	3	3	4	#NULL!	4	#NULL!	4	4	4	4	1	3	3	1	3	3	1	3	3	1	3	3	1	3	3	1	3	3	1
614	27	79	164	29.3724	3	3	2	3	2	2	1	1	1	1	1	3	3	3	4	#NULL!	3	3	4	#NULL!	4	#NULL!	4	4	4	4	1	3	3	1	3	3	1	3	3	1	3	3	1	3	3	1	3	3	1
615	27	76	173	25.3934	3	3	2	3	2	2	1	1	1	1	1	3	3	3	4	#NULL!	4	#NULL!	4	#NULL!	4	#NULL!	1	4	4	1	1	2	2	1	2	2	1	3	3	1	3	3	1	3	3	1	3	3	1
616	27	51	158	20.4294	2	3	2	1	2	2	1	1	1	1	1	4	3	3	2	2	1	1	2	2	3	3	3	3	3	3	1	2	2	1	2	2	1	3	3	1	3	3	1	3	3	1	3	3	#NULL!
617	27	68	165	24.977	2	3	1	1	1	2	1	1	1	1	1	3	1	3	1	1	1	1	2	2	1	1	2	3	3	3	1	2	2	1	3	3	1	3	3	1	3	3	1	3	3	1	3	3	1
618	27	55	149	24.7737	2	4	3	1	1	2	1	1	1	1	1	4	4	4	4	#NULL!	4	#NULL!	4	#NULL!	4	#NULL!	4	4	4	4	1	#NULL!	4	#NULL!	#NULL!	4	#NULL!	#NULL!	4	1	#NULL!	4	#NULL!	#NULL!	4	#NULL!	#NULL!	4	1
619	27	67	163	25.2174	3	4	2	1	2	2	1	1	1	1	1	2	3	3	1	1	1	1	2	2	1	1	1	1	1	4	1	2	2	1	2	2	1	3	3	1	3	3	1	3	3	1	3	3	1
620	27	61	178	19.2526	1	3	2	7	1	2	1	1	1	1	1	1	1	3	1	1	1	1	2	2	1	1	3	3	3	3	1	2	2	1	2	2	1	3	3	1	3	3	1	3	3	1	3	3	1
621	27	61	178	19.2526	1	3	2	7	1	2	1	1	1	1	1	1	1	3	1	1	1	1	2	2	1	1	3	3	3	3	1	2	2	1	2	2	1	3	3	1	3	3	1	3	3	1	3	3	1
622	27	61	178	19.2526	1	3	2	7	1	2	1	1	1	1	1	1	1	3	1	1	1	1	2	2	1	1	3	3	3	3	1	2	2	1	2	2	1	3	3	1	3	3	1	3	3	1	3	3	1
623	27	65	160	25.3906	3	3	2	1	1	2	1	1	1	1	1	3	3	3	1	1	1	1	2	2	2	2	4	4	4	4	1	2	2	1	2	2	1	3	3	1	3	3	1	3	3	#NULL!	#NULL!	4	1
624	27	80	162	30.4832	4	3	2	2	2	2	1	1	1	1	1	3	3	3	1	1	1	1	1	1	1	1	1	#NULL!	1	1	1	#NULL!	4	#NULL!	#NULL!	4	1	3	3	1	3	3	1	3	3	1	3	3	1
625	27	80	170	27.6817	3	4	2	2	1	2	1	1	1	1	1	3	3	3	1	1	1	1	1	1	1	1	4	3	1	3	1	1	1	1	3	3	1	1	1	1	3	3	1	1	1	1	3	3	1
626	27	80	164	29.7442	3	3	2	3	2	2	1	1	1	1	1	4	3	3	1	1	1	1	2	2	1	1	3	3	3	3	1	2	2	1	2	2	1	3	3	1	3	3	1	3	3	1	3	3	1
627	27	63	170	21.7993	2	4	1	2	3	2	1	1	1	1	1	3	1	3	1	1	1	1	1	1	1	1	1	1	1	1	1	#NULL!	4	#NULL!	#NULL!	4	1	1	1	1	1	1	1	1	1	1	1	1	1
628	27	52	164	19.3337	1	3	3	1	1	2	1	1	1	1	1	3	3	3	2	2	1	1	2	2	1	1	3	3	3	2	1	2	2	1	2	2	1	3	3	1	3	3	1	2	2	1	2	2	1
629	27	60	158	24.0346	2	3	2	6	1	2	1	1	1	1	1	3	3	3	2	2	1	1	2	2	2	2	1	1	4	4	1	1	1	#NULL!	#NULL!	4	1	3	3	1	3	3	1	3	3	1	3	3	#NULL!
630	27	60	158	24.0346	2	3	2	6	1	2	1	1	1	1	1	3	3	3	2	2	1	1	2	2	2	2	1	1	4	4	1	1	1	#NULL!	#NULL!	4	1	3	3	1	3	3	1	3	3	1	3	3	#NULL!
631	27	55	160	21.4844	2	2	2	1	1	2	1	1	1	1	1	3	3	#NULL!	2	2	4	#NULL!	1	1	2	2	1	4	4	4	1	1	1	1	1	1	#NULL!	#NULL!	4	1	#NULL!	4	1	1	1	1	1	1	1
632	27	67	164	24.9108	2	2	2	3	2	2	1	1	1	1	1	2	3	3	#NULL!	#NULL!	1	1	1	1	4	#NULL!	4	4	4	4	1	1	1	1	1	1	1	3	3	1	3	3	1	3	3	1	3	3	#NULL!
633	27	80	158	32.0461	4	2	2	8	1	2	1	1	1	1	1	4	3	3	1	1	1	1	2	2	2	2	4	4	1	3	1	2	2	1	2	2	1	3	3	1	3	3	1	3	3	1	3	3	1
634	27	59	162	22.4813	2	3	2	8	1	2	1	1	1	1	1	1	2	2	1	1	1	1	2	2	2	2	2	1	2	2	1	1	1	1	2	2	#NULL!	#NULL!	4	1	#NULL!	4	#NULL!	#NULL!	4	#NULL!	#NULL!	4	1
635	27	50	163	18.8189	1	2	2	7	1	2	1	1	1	1	1	3	3	3	1	1	2	2	2	2	1	1	3	3	3	1	1	2	2	1	3	3	1	3	3	1	3	3	1	3	3	1	3	3	1
636	27	54	167	19.3625	1	2	2	#NULL!	1	2	1	1	1	1	1	3	3	3	1	1	1	1	2	2	1	1	2	2	2	1	1	1	1	1	2	2	1	3	3	1	3	3	1	3	3	1	3	3	1
637	27	85	170	29.4118	3	3	1	1	1	2	1	2	1	1	1	4	4	4	4	#NULL!	4	#NULL!	4	#NULL!	4	#NULL!	4	#NULL!	4	4	1	#NULL!	4	#NULL!	#NULL!	4	#NULL!	#NULL!	4	1	#NULL!	4	#NULL!	#NULL!	4	#NULL!	#NULL!	4	#NULL!
638	27	90	178	28.4055	3	1	2	1	2	2	1	1	1	1	1	4	3	1	2	2	1	1	2	2	1	1	1	1	2	2	1	2	2	#NULL!	#NULL!	4	1	1	1	1	2	2	#NULL!	#NULL!	4	1	1	1	#NULL!
639	27	42	156	17.2584	1	1	1	1	1	2	1	1	1	1	1	3	3	#NULL!	1	1	#NULL!	#NULL!	4	#NULL!	4	#NULL!	1	1	1	1	1	1	1	1	1	1	1	3	3	1	3	3	1	3	3	#NULL!	#NULL!	#NULL!	1
640	27	70	163	26.3465	3	2	1	3	1	2	1	1	1	1	1	4	3	3	1	1	1	1	1	1	2	2	3	3	3	3	1	1	1	1	1	1	1	3	3	1	3	3	1	3	3	1	3	3	1
641	27	65	158	26.0375	3	3	2	1	2	2	1	1	1	1	1	3	3	3	2	2	4	#NULL!	2	2	3	3	3	3	3	3	1	3	3	1	3	3	1	3	3	1	3	3	1	3	3	1	3	3	1
642	27	83	159	32.831	4	2	2	1	1	2	1	1	1	1	1	2	2	2	1	1	1	1	2	2	1	1	1	1	1	1	1	2	2	1	2	2	1	2	2	1	2	2	1	2	2	1	1	1	1
643	27	90	170	31.1419	4	3	1	#NULL!	1	2	1	2	1	1	2	3	3	3	2	2	1	1	1	1	1	1	1	1	1	1	1	3	3	1	3	3	1	3	3	1	3	3	1	3	3	1	3	3	1
644	27	70	158	28.0404	3	1	2	1	1	2	1	1	1	1	1	3	3	3	4	#NULL!	3	3	2	2	3	3	3	3	4	3	1	3	3	1	3	3	1	3	3	1	3	3	1	3	3	1	3	3	#NULL!
645	27	62	155	25.8065	3	3	2	2	1	2	1	1	1	1	1	#NULL!	#NULL!	#NULL!	#NULL!	#NULL!	#NULL!	#NULL!	1	1	#NULL!	#NULL!	#NULL!	#NULL!	#NULL!	#NULL!	1	#NULL!	4	#NULL!	#NULL!	#NULL!	#NULL!	#NULL!	#NULL!	#NULL!	#NULL!	#NULL!	#NULL!	#NULL!	#NULL!	#NULL!	#NULL!	#NULL!	1
646	27	56	163	21.0772	2	3	2	#NULL!	2	2	1	1	1	1	1	3	3	3	4	#NULL!	4	#NULL!	4	#NULL!	3	3	3	3	3	3	1	#NULL!	4	1	3	3	1	3	3	#NULL!	#NULL!	#NULL!	1	3	3	1	3	3	#NULL!
647	27	86	170	29.7578	3	3	2	2	1	2	1	2	1	1	1	4	4	4	2	2	#NULL!	#NULL!	2	2	4	#NULL!	4	4	4	4	1	#NULL!	4	#NULL!	#NULL!	4	#NULL!	#NULL!	4	1	#NULL!	4	#NULL!	#NULL!	4	#NULL!	#NULL!	4	1
648	27	65	#NULL!	#NULL!	#NULL!	3	2	#NULL!	1	2	1	1	1	1	1	3	3	3	1	1	4	#NULL!	2	2	1	1	4	4	1	4	1	#NULL!	4	1	3	3	1	3	3	1	#NULL!	4	1	3	3	1	3	3	1
649	27	61	172	20.6193	2	4	1	2	2	2	1	1	1	1	1	2	2	2	1	1	1	1	1	1	1	1	1	1	1	1	1	2	2	1	2	2	1	2	2	1	2	2	1	2	2	1	2	2	1
650	27	92	192	24.9566	2	3	2	9	1	2	1	1	2	2	2	4	4	4	1	1	1	1	2	2	1	1	4	4	1	4	1	2	2	1	2	2	1	3	3	1	3	3	1	3	3	1	2	2	1
651	27	54	158	21.6311	2	3	2	1	1	2	1	1	1	1	1	3	3	3	4	#NULL!	4	#NULL!	#NULL!	#NULL!	2	2	4	1	1	1	1	2	2	1	2	2	1	3	3	1	3	3	1	3	3	1	3	3	1
652	27	84	163	31.6158	4	3	2	9	2	2	1	1	1	1	1	3	4	3	2	2	1	1	2	2	4	#NULL!	3	3	3	3	1	3	3	1	3	3	1	3	3	1	3	3	1	3	3	1	3	3	1
653	27	90	176	29.0548	3	1	2	5	2	2	1	1	1	1	1	4	1	3	1	1	1	1	2	2	4	#NULL!	3	2	3	3	1	2	2	1	2	2	1	3	3	1	3	3	1	3	3	1	3	3	1
654	27	61	164	22.68	2	3	2	3	3	2	1	1	1	1	1	4	4	4	4	#NULL!	1	1	4	#NULL!	2	2	1	4	4	4	1	1	1	#NULL!	#NULL!	4	#NULL!	#NULL!	4	1	#NULL!	4	#NULL!	#NULL!	4	#NULL!	#NULL!	4	1
655	27	75	176	24.2123	2	4	2	3	3	2	1	1	1	1	2	3	3	3	4	#NULL!	3	3	4	#NULL!	3	3	4	1	4	4	1	2	2	1	2	2	1	3	3	1	#NULL!	4	#NULL!	#NULL!	4	1	2	2	1
656	27	56	158	22.4323	2	4	2	3	1	2	1	1	1	1	1	3	3	3	1	1	1	1	1	1	2	2	4	4	4	4	1	1	1	1	1	1	1	3	3	1	3	3	1	3	3	1	3	3	1
657	27	60	163	22.5827	2	4	2	3	1	2	1	1	1	1	1	3	3	3	1	1	4	#NULL!	1	1	1	1	4	4	4	4	1	2	2	1	2	2	1	2	2	1	2	2	1	2	2	1	2	2	1
658	27	55	162	20.9572	2	3	2	1	1	2	1	1	1	1	1	4	4	4	1	1	1	1	2	2	1	1	4	4	1	4	1	#NULL!	4	#NULL!	#NULL!	4	1	3	3	#NULL!	#NULL!	#NULL!	1	3	3	1	3	3	1
659	28	47	154	19.8178	1	3	2	6	1	2	1	1	1	1	1	3	3	3	4	#NULL!	3	3	2	2	1	1	4	4	4	4	1	2	2	1	3	3	1	3	3	1	3	3	1	3	3	1	3	3	1
660	28	80	178	25.2493	3	3	2	9	2	2	1	1	1	1	1	4	3	3	1	1	1	1	1	1	3	3	3	3	3	3	1	2	2	1	2	2	1	3	3	1	3	3	1	3	3	1	3	3	1
661	28	66	157	26.7759	3	2	2	5	2	2	1	1	1	1	1	3	3	3	1	1	4	#NULL!	4	#NULL!	4	#NULL!	4	4	4	4	1	#NULL!	4	#NULL!	#NULL!	4	1	3	3	1	3	3	1	3	3	1	3	3	1
662	28	70	164	26.0262	3	3	1	1	2	2	2	1	1	1	1	3	3	3	1	1	1	1	1	1	1	1	1	4	4	1	1	3	3	1	3	3	1	3	3	1	3	3	1	3	3	1	3	3	1
663	28	104	174	34.3506	4	3	2	9	1	2	1	1	1	1	1	3	4	3	2	2	4	#NULL!	4	#NULL!	4	#NULL!	3	3	4	3	1	1	1	#NULL!	#NULL!	4	1	3	3	1	3	3	1	3	3	1	3	3	1
664	28	83	172	28.0557	3	3	2	6	2	2	1	1	1	1	1	4	1	3	1	1	1	1	2	2	1	1	4	4	4	4	1	1	1	#NULL!	#NULL!	4	1	3	3	1	3	3	1	3	3	1	3	3	1
665	28	50	162	19.052	1	4	2	1	1	2	1	1	1	1	1	3	3	3	1	1	1	1	1	1	4	#NULL!	1	1	4	2	1	2	2	1	2	2	1	3	3	1	2	2	1	2	2	1	2	2	1
666	28	53	162	20.1951	2	1	1	1	1	2	1	1	1	1	1	4	4	3	4	#NULL!	4	#NULL!	4	#NULL!	4	#NULL!	4	4	4	4	1	1	1	#NULL!	#NULL!	4	1	1	1	1	#NULL!	4	#NULL!	#NULL!	4	#NULL!	#NULL!	4	#NULL!
667	28	110	181	33.5765	4	3	2	3	3	2	1	1	1	1	1	4	3	3	2	2	1	1	2	2	2	2	1	4	1	3	1	1	1	1	1	1	1	1	1	1	#NULL!	4	#NULL!	#NULL!	4	#NULL!	#NULL!	4	1
668	28	64	172	21.6333	2	3	2	9	3	2	1	1	1	1	1	3	3	3	1	1	4	#NULL!	1	1	4	#NULL!	4	4	4	4	1	2	2	1	3	3	1	3	3	1	3	3	1	3	3	1	3	3	1
669	28	96	170	33.218	4	3	2	2	2	2	1	1	1	1	1	4	3	4	1	1	4	#NULL!	1	1	4	#NULL!	4	4	4	4	1	2	2	1	2	2	#NULL!	#NULL!	4	1	#NULL!	4	#NULL!	#NULL!	4	#NULL!	#NULL!	4	1
670	28	92	176	29.7004	3	3	2	3	1	2	1	1	1	1	1	3	3	3	4	#NULL!	2	2	2	2	1	1	3	4	4	4	1	#NULL!	4	#NULL!	#NULL!	4	1	3	3	1	3	3	1	3	3	1	3	3	#NULL!
671	28	68	160	26.5625	3	4	2	2	1	2	1	1	1	1	1	3	3	3	1	1	1	1	1	1	1	1	4	4	4	4	1	1	1	1	1	1	#NULL!	#NULL!	4	1	#NULL!	4	#NULL!	#NULL!	4	#NULL!	#NULL!	4	1
672	28	73	170	25.2595	3	3	2	1	2	2	1	1	1	1	1	3	3	3	2	2	1	1	2	2	1	1	3	3	3	3	1	2	2	1	2	2	1	3	3	1	3	3	1	3	3	1	3	3	1
673	28	100	173	33.4124	4	3	2	4	1	2	1	1	1	1	1	2	3	3	1	1	1	1	2	2	4	#NULL!	4	4	4	4	1	1	1	1	1	1	#NULL!	#NULL!	4	1	#NULL!	4	1	1	1	#NULL!	#NULL!	4	1
674	28	85	166	30.8463	4	2	1	1	1	2	1	1	1	1	1	2	1	3	1	1	1	1	2	2	1	1	1	1	1	1	1	2	2	1	2	2	1	3	3	1	3	3	1	3	3	1	3	3	1
675	28	89	164	33.0904	4	3	2	2	2	2	1	1	1	1	1	3	3	3	1	1	4	#NULL!	2	2	1	1	4	4	4	4	1	2	2	1	2	2	1	3	3	1	3	3	1	3	3	1	3	3	1
676	28	65	163	24.4646	2	3	2	1	1	2	1	1	1	1	1	1	1	1	1	1	1	1	1	1	1	1	1	1	1	1	1	1	1	1	1	1	1	1	1	1	1	1	1	1	1	1	1	1	1
677	28	57	164	21.1927	2	3	1	1	2	2	1	1	1	1	1	3	3	3	1	1	4	#NULL!	2	2	1	1	4	4	3	4	1	1	1	#NULL!	#NULL!	4	1	3	3	1	3	3	1	3	3	1	3	3	#NULL!
678	28	55	160	21.4844	2	2	1	1	1	2	1	1	1	1	1	1	3	3	2	2	1	1	2	2	2	2	3	3	3	3	1	2	2	1	3	3	1	3	3	1	3	3	#NULL!	#NULL!	#NULL!	1	3	3	1
679	28	67	166	24.3141	2	3	2	#NULL!	2	2	1	1	1	1	1	2	3	3	1	1	4	#NULL!	1	1	1	1	4	4	4	3	1	#NULL!	4	#NULL!	#NULL!	4	1	3	3	1	3	3	1	3	3	1	3	3	1
680	28	86	164	31.975	4	4	2	2	2	2	1	1	1	1	1	3	3	3	2	2	1	1	2	2	1	1	2	2	2	2	1	2	2	1	2	2	1	3	3	1	3	3	1	3	3	1	3	3	1
681	28	78	160	30.4688	4	2	2	3	1	2	1	1	1	1	1	2	3	3	2	2	1	1	2	2	2	2	2	2	1	2	1	2	2	1	3	3	1	3	3	1	3	3	1	3	3	1	3	3	1
682	28	67	140	34.1837	4	3	2	1	1	2	1	1	1	1	1	3	3	3	2	2	2	2	2	2	2	2	3	2	2	3	1	2	2	1	2	2	1	3	3	1	3	3	1	3	3	1	3	3	1
683	28	45	150	20	2	1	2	5	1	2	1	2	1	1	1	1	#NULL!	#NULL!	#NULL!	#NULL!	#NULL!	#NULL!	#NULL!	#NULL!	1	1	#NULL!	#NULL!	#NULL!	#NULL!	1	#NULL!	#NULL!	#NULL!	#NULL!	#NULL!	1	1	1	1	1	1	#NULL!	#NULL!	#NULL!	#NULL!	#NULL!	#NULL!	#NULL!
684	28	65	160	25.3906	3	3	2	3	1	2	1	1	1	1	1	3	3	3	1	1	1	1	1	1	4	#NULL!	4	4	4	4	1	#NULL!	4	#NULL!	#NULL!	4	1	3	3	1	3	3	#NULL!	#NULL!	4	1	3	3	1
685	28	58	158	23.2335	2	3	2	1	1	2	1	1	1	1	1	2	3	3	4	#NULL!	4	#NULL!	2	2	1	1	3	3	3	1	1	2	2	1	2	2	1	3	3	1	3	3	1	3	3	1	3	3	1
686	28	75	169	26.2596	3	2	2	1	1	2	1	1	1	1	1	3	3	3	1	1	2	2	2	2	1	1	3	3	3	3	1	2	2	1	2	2	1	3	3	1	3	3	1	3	3	#NULL!	#NULL!	#NULL!	1
687	28	79	166	28.6689	3	3	2	9	1	2	1	2	1	1	1	4	3	4	1	1	1	1	2	2	1	1	1	1	4	1	1	#NULL!	4	1	1	1	1	3	3	1	#NULL!	4	#NULL!	#NULL!	4	#NULL!	#NULL!	4	1
688	28	69	175	22.5306	2	4	1	2	1	2	1	1	1	1	1	3	2	3	4	#NULL!	#NULL!	#NULL!	2	2	1	1	4	1	4	3	1	2	2	1	2	2	1	3	3	1	3	3	1	3	3	1	3	3	1
689	28	79	175	25.7959	3	3	2	5	2	2	1	1	1	1	1	#NULL!	#NULL!	#NULL!	#NULL!	#NULL!	#NULL!	#NULL!	#NULL!	#NULL!	#NULL!	#NULL!	#NULL!	#NULL!	#NULL!	#NULL!	1	#NULL!	#NULL!	#NULL!	#NULL!	#NULL!	#NULL!	#NULL!	#NULL!	#NULL!	#NULL!	#NULL!	#NULL!	#NULL!	#NULL!	#NULL!	#NULL!	#NULL!	#NULL!
690	28	67	162	25.5296	3	3	2	1	2	2	1	1	1	1	1	2	3	3	1	1	1	1	1	1	1	1	4	4	3	3	1	1	1	1	1	1	1	3	3	#NULL!	#NULL!	#NULL!	1	1	1	1	3	3	1
691	28	67	162	25.5296	3	3	2	1	2	2	1	1	1	1	1	2	3	3	1	1	1	1	1	1	1	1	4	4	3	3	1	1	1	1	1	1	1	3	3	#NULL!	#NULL!	#NULL!	1	1	1	1	3	3	1
692	28	88	160	34.375	4	2	1	1	2	2	1	1	1	1	1	3	3	3	3	3	3	3	3	3	4	#NULL!	4	4	4	4	1	3	3	1	3	3	1	1	1	1	3	3	1	3	3	1	1	1	1
693	28	65	163	24.4646	2	3	2	1	1	2	1	1	1	1	1	4	4	4	2	2	3	3	1	1	2	2	1	1	1	2	1	1	1	1	1	1	#NULL!	#NULL!	4	1	3	3	1	1	1	1	3	3	1
694	28	96	165	35.2617	5	1	2	1	1	2			1	1	1	3	3	3	1	1	1	1	4	#NULL!	1	1	#NULL!	1	1	#NULL!	1	1	1	1	3	3	1	3	3	1	3	3	1	3	3	1	3	3	#NULL!
695	28	65	165	23.8751	2	3	1	7	2	2	1	1	1	1	1	4	3	3	1	1	#NULL!	#NULL!	2	2	1	1	2	2	4	4	1	2	2	1	2	2	1	3	3	1	3	3	1	3	3	1	3	3	1
696	28	65	170	22.4913	2	1	2	9	1	2	1	1	1	1	1	1	3	3	1	1	1	1	2	2	1	1	2	2	2	2	1	1	1	1	2	2	1	3	3	1	3	3	1	2	2	1	3	3	1
697	28	60	158	24.0346	2	4	2	9	2	2	1	1	1	1	1	1	3	3	1	1	3	3	1	1	4	#NULL!	1	1	1	1	1	3	3	1	3	3	1	3	3	1	3	3	1	3	3	1	3	3	1
698	28	71	168	25.1559	3	4	2	1	3	2	1	1	1	1	1	4	4	3	4	#NULL!	2	2	4	#NULL!	3	3	3	3	3	3	1	2	2	1	2	2	1	3	3	1	3	3	1	3	3	1	3	3	1
699	28	88	184	25.9924	3	3	2	9	2	2	1	1	1	1	1	3	4	4	1	1	4	#NULL!	#NULL!	#NULL!	#NULL!	#NULL!	#NULL!	#NULL!	#NULL!	#NULL!	1	2	2	1	2	2	1	2	2	1	2	2	1	2	2	#NULL!	#NULL!	4	1
700	28	88	179	27.4648	3	3	2	5	1	2	1	1	1	1	1	2	1	3	1	1	1	1	2	2	1	1	4	4	4	4	1	#NULL!	4	#NULL!	#NULL!	4	#NULL!	#NULL!	4	1	#NULL!	4	#NULL!	#NULL!	4	#NULL!	#NULL!	4	1
701	28	56	167	20.0796	2	4	2	3	2	2	1	1	1	1	1	3	3	3	1	1	1	1	2	2	1	1	4	4	4	4	1	#NULL!	4	#NULL!	#NULL!	4	#NULL!	#NULL!	4	1	#NULL!	4	#NULL!	#NULL!	4	#NULL!	#NULL!	4	1
702	28	50	164	18.5901	1	3	1	3	2	2	1	1	1	1	1	1	1	3	4	#NULL!	4	#NULL!	4	#NULL!	4	#NULL!	1	3	3	3	1	2	2	1	3	3	1	3	3	1	3	3	1	3	3	1	3	3	1
703	28	60	165	22.0386	2	3	2	2	1	2	1	1	1	1	1	4	4	4	1	1	3	3	2	2	2	2	4	1	1	1	1	1	1	1	1	1	1	2	2	1	2	2	1	1	1	#NULL!	#NULL!	4	1
704	28	67	171	22.913	2	1	1	8	2	2	2	1	1	1	1	#NULL!	#NULL!	#NULL!	#NULL!	#NULL!	#NULL!	#NULL!	#NULL!	#NULL!	#NULL!	#NULL!	#NULL!	#NULL!	#NULL!	#NULL!	1	#NULL!	#NULL!	#NULL!	#NULL!	#NULL!	#NULL!	#NULL!	#NULL!	#NULL!	#NULL!	#NULL!	#NULL!	#NULL!	#NULL!	#NULL!	#NULL!	#NULL!	#NULL!
705	28	58	157	23.5304	2	4	2	2	1	2	1	1	1	1	1	3	3	3	1	1	1	1	2	2	1	1	4	4	3	3	1	2	2	1	2	2	1	3	3	1	3	3	1	3	3	1	3	3	1
706	28	63	173	21.0498	2	3	2	1	2	2	1	1	1	1	1	3	3	3	4	#NULL!	4	#NULL!	4	#NULL!	4	#NULL!	4	4	4	4	1	#NULL!	4	#NULL!	#NULL!	4	1	3	3	1	3	3	#NULL!	#NULL!	4	1	3	3	#NULL!
707	28	63	173	21.0498	2	3	2	1	2	2	1	1	1	1	1	3	3	3	4	#NULL!	4	#NULL!	4	#NULL!	4	#NULL!	4	4	4	4	1	#NULL!	4	#NULL!	#NULL!	4	1	3	3	1	3	3	#NULL!	#NULL!	4	1	3	3	#NULL!
708	28	65	165	23.8751	2	3	2	1	2	2	1	1	1	1	1	4	3	3	1	1	1	1	2	2	1	1	3	3	3	3	1	#NULL!	4	#NULL!	#NULL!	4	1	3	3	1	3	3	1	3	3	1	3	3	1
709	29	67	165	24.6097	2	4	1	1	1	2	1	2	1	1	1	3	3	3	1	1	3	3	4	#NULL!	4	#NULL!	4	3	3	3	1	1	1	1	1	1	1	3	3	1	3	3	1	1	1	#NULL!	#NULL!	#NULL!	1
710	29	63	160	24.6094	2	3	2	1	2	2	1	1	1	1	1	2	3	3	4	#NULL!	4	#NULL!	4	#NULL!	4	#NULL!	4	4	4	4	1	#NULL!	4	1	3	3	1	3	3	1	3	3	1	3	3	1	3	3	1
711	29	88	174	29.0659	3	3	2	6	2	2	1	1	1	1	1	3	3	3	1	1	1	1	2	2	1	1	3	4	3	3	1	#NULL!	4	1	1	1	1	3	3	1	3	3	1	3	3	1	3	3	1
712	29	52	161	20.061	2	3	2	1	1	2	1	1	1	1	1	3	3	3	1	1	1	1	2	2	2	2	4	4	4	4	1	1	1	1	1	1	#NULL!	#NULL!	4	1	#NULL!	4	#NULL!	#NULL!	4	#NULL!	#NULL!	4	1
713	29	56	166	20.3223	2	3	2	6	1	2	1	1	1	1	1	2	4	4	1	1	4	#NULL!	2	2	1	1	1	1	1	1	1	#NULL!	4	#NULL!	#NULL!	4	1	1	1	1	3	3	1	1	1	1	1	1	1
714	29	75	174	24.7721	2	3	2	3	1	2	1	1	1	1	1	3	3	3	4	#NULL!	1	1	4	#NULL!	3	3	3	3	3	3	1	#NULL!	4	#NULL!	#NULL!	4	1	3	3	1	#NULL!	4	#NULL!	#NULL!	4	1	3	3	5
715	29	65	162	24.7676	2	3	2	3	2	2	1	1	1	1	1	3	3	3	4	#NULL!	1	1	4	#NULL!	4	#NULL!	1	1	1	1	1	#NULL!	4	#NULL!	#NULL!	4	1	3	3	1	3	3	1	3	3	1	3	3	#NULL!
716	29	61	155	25.3902	3	3	3	3	2	1	1	1	1	1	1	3	3	3	1	1	3	3	4	#NULL!	3	3	1	3	3	1	1	1	1	#NULL!	#NULL!	4	1	3	3	1	3	3	#NULL!	#NULL!	4	1	3	3	#NULL!
717	29	55	165	20.202	2	3	2	3	2	2	1	1	1	1	1	3	3	3	1	1	1	1	2	2	4	#NULL!	4	4	4	4	1	#NULL!	4	#NULL!	#NULL!	4	1	3	3	1	3	3	#NULL!	#NULL!	4	1	3	3	1
718	29	67	171	22.913	2	3	2	3	2	1	1	1	1	1	1	3	3	3	4	#NULL!	4	#NULL!	4	#NULL!	4	#NULL!	4	4	4	4	1	1	1	#NULL!	#NULL!	4	#NULL!	#NULL!	4	1	#NULL!	4	#NULL!	#NULL!	4	#NULL!	#NULL!	4	1
719	29	87	171	29.7527	3	3	2	5	2	2	1	1	1	1	1	2	3	3	2	2	1	1	1	1	1	1	1	1	1	4	1	1	1	1	1	1	1	3	3	1	#NULL!	4	#NULL!	#NULL!	4	1	3	3	1
720	29	65	168	23.03	2	4	2	3	2	2	1	1	1	1	1	3	4	4	1	1	2	2	1	1	4	#NULL!	4	4	4	4	1	1	1	1	1	1	1	1	1	1	3	3	#NULL!	#NULL!	4	1	3	3	1
721	29	52	160	20.3125	2	4	2	9	1	2	1	1	1	1	1	2	3	3	1	1	1	1	1	1	4	#NULL!	1	3	3	3	1	1	1	1	1	1	1	3	3	1	3	3	1	1	1	1	3	3	1
722	29	62	160	24.2188	2	3	2	1	1	2	1	1	1	1	2	#NULL!	3	3	4	#NULL!	4	#NULL!	4	#NULL!	4	#NULL!	4	1	4	1	1	1	1	#NULL!	#NULL!	4	1	3	3	1	3	3	1	3	3	#NULL!	#NULL!	#NULL!	1
723	29	88	180	27.1605	3	4	2	3	3	2	1	1	1	1	2	3	3	3	4	#NULL!	4	#NULL!	4	#NULL!	4	#NULL!	4	4	4	4	1	2	2	1	2	2	1	3	3	1	#NULL!	4	#NULL!	#NULL!	4	#NULL!	#NULL!	4	1
724	29	64	160	25	2	3	3	2	1	2	2	1	1	1	1	3	3	3	4	#NULL!	4	#NULL!	4	#NULL!	4	#NULL!	4	4	1	1	1	1	1	#NULL!	#NULL!	4	1	3	3	1	3	3	1	1	1	1	3	3	1
725	29	50	172	16.901	1	3	2	3	2	2	1	1	1	1	1	3	3	3	1	1	1	1	1	1	1	1	1	1	1	#NULL!	1	1	1	1	3	3	1	3	3	1	3	3	1	3	3	1	3	3	1
726	29	62	166	22.4996	2	4	3	3	1	2	1	1	1	1	1	4	3	3	1	1	1	1	1	1	3	3	1	1	1	1	1	2	2	1	2	2	1	3	3	1	3	3	1	2	2	1	3	3	1
727	29	63	160	24.6094	2	3	2	3	1	2	1	1	1	1	1	4	3	3	2	2	4	#NULL!	2	2	2	2	4	4	4	4	1	2	2	1	2	2	1	3	3	1	3	3	1	3	3	1	3	3	1
728	29	63	168	22.3214	2	4	2	3	2	2	1	1	1	1	1	3	3	3	1	1	4	#NULL!	4	#NULL!	4	#NULL!	1	4	1	3	1	#NULL!	4	1	3	3	1	3	3	1	3	3	1	3	3	1	3	3	1
729	29	65	164	24.1672	2	3	2	3	1	2	1	1	1	1	1	3	3	3	1	1	1	1	1	1	1	1	2	2	2	2	1	#NULL!	4	#NULL!	#NULL!	4	1	3	3	1	3	3	1	3	3	1	3	3	1
730	29	53	169	18.5568	1	4	2	3	1	2	1	1	1	1	1	3	3	3	1	1	1	1	2	2	1	1	4	4	4	2	1	#NULL!	4	#NULL!	#NULL!	4	1	3	3	1	3	3	1	3	3	1	3	3	1
731	29	65	167	23.3067	2	3	2	2	1	2	1	1	1	1	1	3	3	3	4	#NULL!	4	#NULL!	4	#NULL!	3	3	4	4	4	4	1	#NULL!	4	#NULL!	#NULL!	4	#NULL!	#NULL!	4	1	#NULL!	4	#NULL!	#NULL!	4	#NULL!	#NULL!	4	1
732	29	55	159	21.7555	2	3	2	3	2	2	1	1	1	1	1	3	3	3	2	2	1	1	2	2	1	1	4	4	1	1	1	1	1	5	1	1	1	3	3	1	3	3	1	3	3	1	1	1	4
733	29	50	172	16.901	1	3	2	3	2	2	1	1	1	1	1	3	3	3	1	1	1	1	1	1	1	1	1	1	1	#NULL!	1	1	1	1	3	3	1	3	3	1	3	3	1	3	3	1	3	3	1
734	29	88	176	28.4091	3	3	2	3	2	2	1	1	1	1	1	4	4	4	2	2	1	1	2	2	2	2	1	1	2	1	1	2	2	1	2	2	#NULL!	#NULL!	4	1	#NULL!	4	#NULL!	#NULL!	4	#NULL!	#NULL!	4	1
735	29	80	162	30.4832	4	4	2	3	1	2	1	1	2	1	2	3	3	3	4	#NULL!	1	1	2	2	1	1	4	4	4	4	1	#NULL!	4	#NULL!	#NULL!	4	1	3	3	1	3	3	1	3	3	1	3	3	1
736	29	59	158	23.634	2	3	2	3	1	2	1	1	1	1	1	3	3	3	4	#NULL!	2	2	2	2	1	1	4	1	1	4	1	#NULL!	4	#NULL!	#NULL!	4	1	3	3	1	3	3	1	3	3	1	3	3	1
737	29	53	163	19.9481	1	3	2	3	2	2	1	1	1	1	1	3	3	3	4	#NULL!	4	#NULL!	4	#NULL!	4	#NULL!	3	3	3	4	1	#NULL!	4	#NULL!	#NULL!	4	1	3	3	1	3	3	1	3	3	1	3	3	#NULL!
738	29	110	192	29.8394	3	4	2	2	1	2	1	1	1	1	1	3	3	3	2	2	1	1	2	2	3	3	3	3	3	3	1	1	1	1	1	1	1	3	3	1	3	3	1	3	3	1	3	3	1
739	29	51	168	18.0697	1	4	2	3	3	2	1	1	1	1	2	3	3	3	4	#NULL!	4	#NULL!	4	#NULL!	4	#NULL!	4	4	4	4	1	#NULL!	4	#NULL!	#NULL!	4	#NULL!	#NULL!	4	1	3	3	1	3	3	1	3	3	#NULL!
740	29	67	170	23.1834	2	3	3	3	1	2	1	1	1	1		4	4	4	2	2	4	#NULL!	2	2	#NULL!	#NULL!	#NULL!	#NULL!	1	#NULL!	1	#NULL!	4	#NULL!	#NULL!	4	#NULL!	#NULL!	4	1	#NULL!	4	#NULL!	#NULL!	4	#NULL!	#NULL!	4	1
741	29	68	171	23.255	2	3	2	3	2	2	1	1	1	1	2	3	3	3	1	1	1	1	1	1	4	#NULL!	1	4	4	1	1	1	1	#NULL!	#NULL!	4	1	1	1	1	3	3	1	3	3	1	3	3	1
742	29	47	155	19.563	1	3	2	3	2	2	1	1	1	1	1	4	3	4	4	#NULL!	1	1	4	#NULL!	4	#NULL!	3	3	3	3	1	#NULL!	4	#NULL!	#NULL!	4	1	3	3	1	#NULL!	4	1	3	3	1	3	3	1
743	29	65	169	22.7583	2	3	2	1	1	2	2	1	1	1	1	3	3	3	4	#NULL!	4	#NULL!	4	#NULL!	4	#NULL!	4	4	4	4	1	2	2	1	2	2	1	3	3	1	3	3	1	3	3	1	3	3	1
744	29	47	157	19.0677	1	3	2	6	2	2	1	1	1	1	2	2	3	3	4	#NULL!	2	2	4	#NULL!	4	#NULL!	4	4	4	4	1	1	1	1	1	1	1	3	3	1	3	3	1	1	1	1	1	1	1
745	29	55	162	20.9572	2	4	1	2	2	2	1	1	1	1	1	3	3	3	1	1	1	1	1	1	1	1	1	4	1	1	1	1	1	1	1	1	1	3	3	1	3	3	1	3	3	1	3	3	1
746	29	86	171	29.4108	3	4	2	2	2	2	1	1	1	1	1	3	3	3	4	#NULL!	4	#NULL!	2	2	4	#NULL!	3	3	4	3	1	#NULL!	4	#NULL!	#NULL!	4	1	3	3	1	3	3	1	3	3	1	3	3	#NULL!
747	29	80	166	29.0318	3	3	2	9	1	2	1	1	1	1	1	3	3	2	2	2	1	1	2	2	1	1	1	1	2	1	1	1	1	1	1	1	1	1	1	1	3	3	1	3	3	1	1	1	1
748	29	83	157	33.6728	4	3	2	3	1	2	1	1	1	1	1	2	3	3	4	#NULL!	4	#NULL!	4	#NULL!	4	#NULL!	4	4	4	4	1	#NULL!	4	#NULL!	#NULL!	4	#NULL!	#NULL!	4	1	#NULL!	4	#NULL!	#NULL!	4	#NULL!	#NULL!	4	#NULL!
749	29	77	150	34.2222	4	3	2	2	1	2	1	1	1	1	1	4	4	4	1	1	1	1	2	2	1	1	4	4	4	4	1	#NULL!	4	#NULL!	#NULL!	4	#NULL!	#NULL!	4	1	#NULL!	4	#NULL!	#NULL!	4	#NULL!	#NULL!	4	1
750	29	63	160	24.6094	2	3	2	2	1	2	2	1	1	1	1	3	3	3	4	#NULL!	4	#NULL!	4	#NULL!	4	#NULL!	3	4	3	3	1	2	2	1	2	2	1	3	3	1	3	3	1	3	3	1	3	3	1
751	29	73	166	26.4915	3	3	2	3	1	2	1	1	1	1	1	3	3	3	1	1	1	1	2	2	1	1	1	1	1	1	1	1	1	1	1	1	1	3	3	1	3	3	1	3	3	1	3	3	1
752	29	53	165	19.4674	1	4	2	1	2	2	1	1	1	1	1	3	3	3	1	1	4	#NULL!	2	2	1	1	4	4	1	4	1	2	2	1	2	2	1	3	3	1	3	3	1	3	3	1	3	3	1
753	29	53	165	19.4674	1	4	2	1	2	2	1	1	1	1	1	3	3	3	1	1	4	#NULL!	2	2	1	1	4	4	1	4	1	2	2	1	2	2	1	3	3	1	3	3	1	3	3	1	3	3	1
754	29	55	152	23.8054	2	3	2	1	1	2	1	1	1	1	1	3	3	3	4	#NULL!	4	#NULL!	2	2	1	1	1	1	4	4	1	#NULL!	4	#NULL!	#NULL!	4	1	3	3	1	3	3	1	3	3	1	3	3	1
755	29	94	120	65.2778	5	1	1	1	2	2	1	1	1	1	1	3	3	3	1	1	1	1	2	2	1	1	3	3	3	3	1	1	1	1	1	1	1	3	3	1	3	3	1	3	3	1	3	3	1
756	29	58	165	21.3039	2	3	2	1	1	2	1	1	1	1	1	2	3	3	4	#NULL!	4	#NULL!	4	#NULL!	4	#NULL!	4	4	4	4	1	2	2	1	3	3	1	3	3	1	3	3	1	3	3	1	3	3	#NULL!
757	29	93	186	26.8817	3	4	2	3	1	2	1	1	1	1	1	3	3	3	4	#NULL!	1	1	2	2	2	2	4	4	1	3	1	#NULL!	4	#NULL!	#NULL!	4	1	3	3	1	3	3	1	3	3	1	3	3	1
758	29	93	186	26.8817	3	4	2	3	1	2	1	1	1	1	1	3	3	3	4	#NULL!	1	1	2	2	2	2	4	4	1	3	1	#NULL!	4	#NULL!	#NULL!	4	1	3	3	1	3	3	1	3	3	1	3	3	1
759	29	66	157	26.7759	3	2	2	2	1	2	1	1	1	1	1	4	4	3	4	#NULL!	1	1	4	#NULL!	1	1	1	#NULL!	1	1	1	#NULL!	4	#NULL!	#NULL!	4	1	3	3	1	3	3	1	3	3	1	3	3	1
760	29	67	160	26.1719	3	3	2	1	2	2	1	1	1	1	1	3	2	2	2	2	1	1	2	2	2	2	4	4	4	1	1	2	2	1	2	2	#NULL!	#NULL!	#NULL!	#NULL!	#NULL!	#NULL!	1	3	3	1	3	3	1
761	29	55	160	21.4844	2	1	1	7	1	2	1	1	1	1	1	3	1	3	1	1	1	1	1	1	1	1	1	4	1	1	1	2	2	1	2	2	1	3	3	1	2	2	1	2	2	1	3	3	1
762	29	75	167	26.8923	3	3	3	1	1	2	1	1	1	1	1	3	3	3	4	#NULL!	1	1	2	2	3	3	4	4	4	4	1	#NULL!	4	#NULL!	#NULL!	4	1	3	3	1	3	3	1	3	3	1	3	3	1
763	29	90	180	27.7778	3	1	2	8	1	2	1	1	1	1	1	1	3	3	2	2	2	2	1	1	1	1	3	4	4	2	1	1	1	1	1	1	1	3	3	1	3	3	1	3	3	1	3	3	1
764	29	75	180	23.1481	2	3	1	1	1	2	1	1	1	1	1	1	1	3	1	1	1	1	1	1	1	1	3	4	4	4	1	2	2	1	2	2	1	3	3	1	2	2	1	2	2	1	2	2	1
765	29	59	165	21.6713	2	3	2	2	1	2	1	1	1	1	1	4	4	4	1	1	4	#NULL!	2	2	1	1	3	3	3	3	1	#NULL!	4	#NULL!	#NULL!	4	1	3	3	1	3	3	1	3	3	1	3	3	1
766	29	74	169	25.9095	3	3	2	2	1	2	1	1	1	1	1	#NULL!	#NULL!	#NULL!	#NULL!	#NULL!	2	2	#NULL!	#NULL!	#NULL!	#NULL!	1	1	1	#NULL!	1	3	3	#NULL!	#NULL!	#NULL!	#NULL!	#NULL!	#NULL!	#NULL!	#NULL!	#NULL!	#NULL!	#NULL!	#NULL!	#NULL!	#NULL!	#NULL!	1
767	29	72	170	24.9135	2	3	2	1	1	2	1	1	1	1	1	2	2	2	2	2	2	2	1	1	2	2	1	1	1	1	1	1	1	1	1	1	#NULL!	#NULL!	4	1	#NULL!	4	#NULL!	#NULL!	4	#NULL!	#NULL!	4	1
768	29	73	169	25.5593	3	3	2	5	1	2	1	1	1	1	1	3	2	3	4	#NULL!	4	#NULL!	3	3	2	2	1	1	1	1	1	1	1	1	1	1	1	1	1	1	#NULL!	4	1	1	1	1	1	1	1
769	29	62	165	22.7732	2	3	2	2	1	2	1	1	1	1	1	4	3	3	4	#NULL!	4	#NULL!	1	1	4	#NULL!	3	4	#NULL!	3	1	#NULL!	4	#NULL!	#NULL!	4	1	3	3	1	3	3	1	3	3	1	3	3	1
770	29	69	164	25.6544	3	3	2	7	1	2	1	1	1	1	1	1	3	#NULL!	2	2	1	1	2	2	3	3	3	3	3	4	1	#NULL!	4	#NULL!	#NULL!	4	1	1	1	#NULL!	#NULL!	#NULL!	1	3	3	1	3	3	1
771	29	56	165	20.5693	2	3	2	2	1	2	1	1	1	1	1	1	3	3	1	1	1	1	1	1	1	1	3	3	3	3	1	2	2	1	3	3	1	3	3	1	3	3	1	3	3	1	3	3	1
772	29	80	157	32.4557	4	3	2	2	1	2	1	1	1	1	1	3	3	3	1	1	1	1	1	1	1	1	4	4	1	4	1	1	1	1	3	3	1	3	3	1	3	3	1	3	3	1	3	3	1
773	29	58	157	23.5304	2	3	1	2	1	2	1	1	1	1	1	3	3	3	2	2	1	1	2	2	3	3	3	4	3	3	1	#NULL!	4	#NULL!	#NULL!	4	1	3	3	1	3	3	1	3	3	1	3	3	1
774	29	80	165	29.3848	3	3	2	2	2	2	1	1	1	1	2	4	3	3	4	#NULL!	4	#NULL!	4	#NULL!	4	#NULL!	4	4	4	4	1	#NULL!	4	#NULL!	#NULL!	4	1	3	3	1	3	3	1	3	3	1	3	3	1
775	29	91	182	27.4725	3	3	2	6	2	2	1	1	1	1	1	3	2	3	1	1	4	#NULL!	2	2	1	1	4	4	4	4	1	2	2	1	2	2	1	3	3	1	#NULL!	4	#NULL!	#NULL!	4	1	3	3	1
776	29	57	163	21.4536	2	3	2	2	1	2	1	1	1	1	1	3	3	3	4	#NULL!	4	#NULL!	4	#NULL!	4	#NULL!	4	4	4	4	1	2	2	1	2	2	1	3	3	1	3	3	1	3	3	1	3	3	1
777	29	130	179	40.573	5	3	2	2	2	2	1	1	1	1	1	2	3	3	2	2	2	2	2	2	2	2	2	2	2	2	1	2	2	1	2	2	1	3	3	1	3	3	1	3	3	1	3	3	1
778	29	63	165	23.1405	2	4	2	2	1	2				1		3	3	3	4	#NULL!	4	#NULL!	1	1	2	2	4	4	4	4	1	2	2	1	2	2	1	3	3	1	3	3	1	3	3	1	3	3	1
779	29	70	156	28.764	3	4	2	2	1	2	1	1	1	1	1	3	3	3	1	1	3	3	2	2	3	3	2	4	4	2	1	2	2	1	2	2	1	3	3	1	2	2	1	2	2	1	2	2	1
780	29	64	159	25.3155	3	2	2	1	2	2	1	1	1	1	1	1	1	1	1	1	1	1	2	2	1	1	4	4	1	4	1	1	1	1	2	2	1	2	2	1	2	2	1	2	2	1	2	2	1
781	29	73	168	25.8645	3	3	2	2	1	2	1	2	1	1	1	3	3	3	4	#NULL!	4	#NULL!	4	#NULL!	3	3	3	3	3	3	1	#NULL!	4	#NULL!	#NULL!	4	1	3	3	1	3	3	1	3	3	1	3	3	#NULL!
782	29	77	163	28.9811	3	4	2	1	1	2	1	1	1	1	1	#NULL!	#NULL!	#NULL!	#NULL!	#NULL!	#NULL!	#NULL!	#NULL!	#NULL!	#NULL!	#NULL!	#NULL!	#NULL!	#NULL!	#NULL!	1	#NULL!	#NULL!	#NULL!	#NULL!	#NULL!	#NULL!	#NULL!	#NULL!	#NULL!	#NULL!	#NULL!	#NULL!	#NULL!	#NULL!	#NULL!	#NULL!	#NULL!	#NULL!
783	29	85	172	28.7317	3	4	2	3	2	2	1	1	1	1	1	3	3	3	2	2	1	1	2	2	3	3	1	4	4	1	1	1	1	1	1	1	1	3	3	1	#NULL!	4	#NULL!	#NULL!	4	1	1	1	1
784	30	64	165	23.5078	2	3	2	1	1	2	1	1	1	1	1	3	3	3	4	#NULL!	4	#NULL!	4	#NULL!	4	#NULL!	3	3	3	3	1	#NULL!	4	1	3	3	1	3	3	1	3	3	1	3	3	1	3	3	#NULL!
785	30	80	170	27.6817	3	3	2	6	1	2	1	1	1	1	1	4	3	3	4	#NULL!	1	1	2	2	3	3	2	4	4	3	1	#NULL!	4	#NULL!	#NULL!	4	1	3	3	1	3	3	1	3	3	1	3	3	1
786	30	117	181	35.7132	5	4	2	3	3	2	1	1	1	1	1	2	2	2	4	#NULL!	4	#NULL!	1	1	1	1	1	4	4	4	1	1	1	1	1	1	1	1	1	1	3	3	#NULL!	#NULL!	4	1	3	3	5
787	30	88	171	30.0947	4	3	2	8	2	2	1	1	1	1	1	4	1	4	4	#NULL!	4	#NULL!	1	1	4	#NULL!	3	4	3	3	1	2	2	1	2	2	1	2	2	1	2	2	1	2	2	1	2	2	1
788	30	54	162	20.5761	2	3	2	6	1	2	1	1	1	1	1	3	3	3	1	1	1	1	2	2	1	1	4	4	4	1	1	#NULL!	4	#NULL!	#NULL!	4	1	3	3	1	2	2	1	3	3	1	3	3	1
789	30	80	166	29.0318	3	3	2	3	2	2	1	1	1	1	1	3	3	3	4	#NULL!	1	1	2	2	4	#NULL!	1	1	1	1	1	1	1	#NULL!	#NULL!	4	1	3	3	1	3	3	1	1	1	1	1	1	1
790	30	58	159	22.9421	2	3	3	3	2	1	1	1	1	1	1	3	3	3	2	2	1	1	2	2	1	1	1	4	1	4	1	2	2	1	3	3	1	3	3	1	2	2	1	3	3	1	3	3	1
791	30	50	158	20.0288	2	4	2	8	2	2	1	1	1	1	2	4	3	3	1	1	4	#NULL!	4	#NULL!	1	1	3	3	3	3	1	#NULL!	4	1	3	3	1	3	3	1	2	2	1	3	3	1	3	3	1
792	30	73	158	29.2421	3	3	2	3	1	2	1	1	1	1	1	2	3	3	1	1	1	1	1	1	1	1	1	1	1	1	1	1	1	1	1	1	5	1	1	1	#NULL!	4	1	1	1	#NULL!	#NULL!	4	1
793	30	64	158	25.6369	3	3	2	1	1	2	1	1	1	1	1	3	3	3	1	1	1	1	2	2	1	1	4	4	4	4	1	2	2	1	2	2	1	3	3	1	2	2	1	2	2	1	2	2	1
794	30	64	167	22.9481	2	3	2	3	1	1	1	1	1	1	1	1	3	3	1	1	1	1	1	1	3	3	3	4	3	3	1	1	1	#NULL!	#NULL!	4	1	3	3	1	3	3	#NULL!	#NULL!	#NULL!	1	3	3	1
795	30	43	154	18.1312	1	3	2	3	2	2	1	1	1	1	1	3	3	3	4	#NULL!	4	#NULL!	4	#NULL!	4	#NULL!	4	4	1	4	1	#NULL!	4	#NULL!	#NULL!	4	1	3	3	5	3	3	5	3	3	1	3	3	1
796	30	72	156	29.5858	3	4	2	2	1	2	1	1	1	1	1	3	#NULL!	#NULL!	4	#NULL!	4	#NULL!	4	#NULL!	4	#NULL!	4	4	4	4	1	#NULL!	4	#NULL!	#NULL!	4	1	3	3	1	3	3	#NULL!	#NULL!	#NULL!	1	3	3	#NULL!
797	30	104	161	40.1219	5	3	2	1	1	2	1	1	1	1	1	2	3	3	2	2	1	1	2	2	2	2	3	3	3	3	1	#NULL!	4	1	3	3	1	3	3	1	#NULL!	4	1	3	3	1	3	3	1
798	30	53	169	18.5568	1	3	2	1	2	1	1	1	1	1	1	2	3	2	4	#NULL!	1	1	2	2	1	1	4	4	4	3	1	2	2	1	2	2	1	3	3	1	2	2	1	3	3	1	3	3	1
799	30	69	170	23.8754	2	3	2	3	1	2	1	1	1	1	1	3	3	3	4	#NULL!	4	#NULL!	4	#NULL!	#NULL!	#NULL!	4	4	4	4	1	1	1	1	1	1	1	3	3	#NULL!	#NULL!	#NULL!	1	3	3	1	1	1	1
800	30	77	175	25.1429	3	3	2	6	2	2	1	1	1	1	1	1	1	1	1	1	1	1	1	1	1	1	4	4	1	4	1	2	2	1	2	2	1	3	3	1	3	3	1	2	2	1	2	2	1
801	30	69	158	27.6398	3	3	2	3	2	2	1	1	1	1	1	4	3	3	4	#NULL!	4	#NULL!	4	#NULL!	3	3	3	3	3	3	1	2	2	1	2	2	1	3	3	1	3	3	1	3	3	1	2	2	#NULL!
802	30	89	163	33.4977	4	4	2	2	2	2	1	1	1	1	1	3	4	3	2	2	1	1	2	2	3	3	3	3	3	3	1	2	2	1	2	2	1	3	3	1	2	2	1	2	2	1	3	3	1
803	30	70	165	25.7117	3	4	2	3	2	2	1	1	1	1	1	4	3	3	4	#NULL!	3	3	4	#NULL!	4	#NULL!	4	4	4	4	1	#NULL!	4	#NULL!	#NULL!	4	1	3	3	1	3	3	#NULL!	#NULL!	4	1	3	3	#NULL!
804	30	116	180	35.8025	5	3	2	9	1	2	1	1	1	1	1	3	3	3	4	#NULL!	1	1	4	#NULL!	3	3	3	3	3	3	1	2	2	1	2	2	1	3	3	1	2	2	1	2	2	1	2	2	1
805	30	70	165	25.7117	3	3	2	1	2	2	1	1	1	1	1	1	2	1	2	2	2	2	2	2	3	3	3	4	2	1	1	2	2	1	1	1	1	1	1	1	2	2	1	1	1	1	2	2	1
806	30	79	178	24.9337	2	4	2	3	3	2	1	1	1	1	1	4	3	3	1	1	4	#NULL!	4	#NULL!	4	#NULL!	4	4	4	4	1	#NULL!	4	#NULL!	#NULL!	4	#NULL!	#NULL!	4	1	#NULL!	4	#NULL!	#NULL!	4	1	3	3	1
807	30	75	158	30.0433	4	3	2	3	2	2	1	1	1	1	1	2	2	2	1	1	2	2	2	2	1	1	1	1	2	1	1	1	1	1	1	1	1	1	1	1	2	2	1	1	1	1	1	1	1
808	30	103	168	36.4938	5	3	2	5	1	2	2	1	1	1	1	1	3	3	2	2	3	3	2	2	3	3	3	3	4	3	1	2	2	1	2	2	1	3	3	1	3	3	1	3	3	1	3	3	1
809	30	62	165	22.7732	2	4	2	1	1	2	1	1	1	1	1	3	3	#NULL!	1	1	1	1	4	#NULL!	4	#NULL!	4	4	4	4	1	#NULL!	4	#NULL!	#NULL!	4	1	3	3	1	3	3	1	3	3	1	3	3	1
810	30	70	#NULL!	#NULL!	#NULL!	4	2	2	1	2	1	1	1	1	1	3	3	3	1	1	1	1	2	2	1	1	2	2	2	2	1	2	2	1	2	2	#NULL!	#NULL!	4	1	2	2	1	3	3	1	3	3	1
811	30	70	170	24.2215	2	1	2	1	2	2	1	1	1	1	1	4	4	4	4	#NULL!	2	2	4	#NULL!	2	2	1	4	1	4	1	#NULL!	4	1	1	1	#NULL!	#NULL!	4	1	#NULL!	4	1	1	1	#NULL!	#NULL!	4	1
812	30	68	160	26.5625	3	4	1	1	1	2	1	1	1	1	1	1	3	3	1	1	4	#NULL!	2	2	1	1	3	3	3	3	1	2	2	1	2	2	1	3	3	#NULL!	#NULL!	#NULL!	#NULL!	#NULL!	#NULL!	1	3	3	1
813	30	89	177	28.4082	3	3	2	3	1	2	1	1	1	1	1	3	1	2	1	1	1	1	4	#NULL!	4	#NULL!	1	1	3	3	1	2	2	1	2	2	1	2	2	1	2	2	1	2	2	1	2	2	1
814	30	62	162	23.6244	2	3	2	3	1	2	1	1	1	1	1	3	3	3	4	#NULL!	4	#NULL!	4	#NULL!	4	#NULL!	1	1	1	1	1	1	1	1	1	1	1	3	3	1	3	3	1	3	3	1	3	3	#NULL!
815	30	83	176	26.7949	3	3	2	3	3	2	1	1	1	1	1	2	2	4	2	2	1	1	2	2	2	2	4	4	1	4	1	#NULL!	4	#NULL!	#NULL!	4	1	2	2	1	2	2	1	2	2	#NULL!	#NULL!	4	1
816	30	70	154	29.5159	3	3	3	3	1	2	1	1	1	1	1	4	4	4	4	#NULL!	4	#NULL!	4	#NULL!	4	#NULL!	4	4	4	4	1	#NULL!	4	#NULL!	#NULL!	4	#NULL!	#NULL!	4	1	#NULL!	4	#NULL!	#NULL!	4	#NULL!	#NULL!	4	1
817	30	72	181	21.9774	2	3	2	6	2	2	1	1	1	1	1	4	4	4	1	1	1	1	1	1	1	1	4	1	1	1	1	2	2	1	2	2	1	2	2	#NULL!	#NULL!	#NULL!	1	2	2	5	2	2	1
818	30	62	162	23.6244	2	3	2	3	1	2	1	1	1	1	1	3	3	3	4	#NULL!	4	#NULL!	4	#NULL!	4	#NULL!	1	1	1	1	1	1	1	1	1	1	1	3	3	1	3	3	1	3	3	1	3	3	#NULL!
819	30	63	160	24.6094	2	3	2	3	1	2	1	1	1	1	1	4	4	3	1	1	4	#NULL!	1	1	3	3	2	4	4	4	1	1	1	1	1	1	1	3	3	1	3	3	1	3	3	1	3	3	1
820	30	62	162	23.6244	2	3	2	3	1	2	1	1	1	1	1	3	3	3	4	#NULL!	4	#NULL!	4	#NULL!	4	#NULL!	1	1	1	1	1	1	1	1	1	1	1	3	3	1	3	3	1	3	3	1	3	3	#NULL!
821	30	50	170	17.301	1	1	1	1	1	2	1	1	1	1	1	2	4	3	1	1	3	3	4	#NULL!	4	#NULL!	1	#NULL!	4	4	1	#NULL!	4	#NULL!	#NULL!	4	#NULL!	#NULL!	4	1	#NULL!	4	#NULL!	#NULL!	4	#NULL!	#NULL!	4	1
822	30	60	148	27.3923	3	1	2	5	2	2	1	1	1	1	1	2	3	3	1	1	1	1	2	2	1	1	3	3	3	3	1	2	2	1	2	2	1	3	3	1	3	3	1	3	3	1	3	3	1
823	30	67	168	23.7387	2	1	2	5	2	2	1	1	1	1	1	4	1	#NULL!	#NULL!	#NULL!	1	1	2	2	2	2	3	4	3	3	1	2	2	#NULL!	#NULL!	#NULL!	#NULL!	#NULL!	#NULL!	#NULL!	#NULL!	#NULL!	#NULL!	#NULL!	#NULL!	#NULL!	#NULL!	#NULL!	1
824	30	43	150	19.1111	1	1	2	7	1	2					1	3	3	3	1	1	1	1	2	2	2	2	3	3	3	3	1	#NULL!	4	#NULL!	#NULL!	4	#NULL!	#NULL!	#NULL!	#NULL!	#NULL!	#NULL!	#NULL!	#NULL!	#NULL!	1	1	1	1
825	30	80	176	25.8264	3	4	2	1	2	2	1	1	1	1	1	3	3	3	1	1	4	#NULL!	1	1	1	1	4	4	4	1	1	#NULL!	4	#NULL!	#NULL!	4	1	3	3	1	3	3	#NULL!	#NULL!	4	1	3	3	#NULL!
826	30	76	178	23.9869	2	3	2	5	2	2	1	1	1	1	1	1	1	1	1	1	1	1	1	1	1	1	1	1	1	1	1	1	1	1	1	1	1	1	1	1	1	1	1	1	1	1	1	1	1
827	30	90	167	32.2708	4	3	2	3	1	2		1	1	1	1	2	3	3	1	1	1	1	1	1	1	1	2	2	1	1	1	#NULL!	4	#NULL!	#NULL!	4	1	3	3	1	3	3	1	3	3	1	3	3	1
828	30	83	#NULL!	#NULL!	#NULL!	3	2	2	1	2	2	2	1	1	1	2	3	3	#NULL!	#NULL!	1	1	2	2	3	3	4	4	4	4	1	2	2	1	2	2	1	3	3	1	3	3	1	3	3	1	3	3	#NULL!
829	30	81	173	27.0641	3	3	1	5	2	2	1	1	1	1	1	2	4	2	4	#NULL!	1	1	2	2	2	2	1	2	1	2	1	2	2	1	2	2	1	1	1	1	2	2	1	2	2	1	2	2	1
830	30	65	157	26.3702	3	3	2	3	2	2	1	1	1	1	1	2	2	3	2	2	1	1	1	1	2	2	1	1	1	1	1	1	1	1	1	1	1	3	3	1	3	3	1	3	3	1	3	3	1
831	30	58	160	22.6562	2	3	2	2	1	2	1	1	1	1	1	3	3	3	1	1	3	3	1	1	1	1	2	4	4	4	1	#NULL!	4	#NULL!	#NULL!	4	1	3	3	1	3	3	1	3	3	1	3	3	1
832	30	80	165	29.3848	3	1	1	1	2	2	1	1	1	1	1	1	2	3	1	1	1	1	2	2	1	1	2	2	1	2	1	2	2	1	2	2	1	3	3	#NULL!	#NULL!	#NULL!	1	3	3	1	3	3	1
833	30	91	179	28.4011	3	1	1	5	1	2	2	1	1	1	1	4	3	3	1	1	4	#NULL!	1	1	1	1	3	4	4	4	1	#NULL!	4	#NULL!	#NULL!	4	1	3	3	1	3	3	1	2	2	1	1	1	1
834	30	47	155	19.563	1	3	2	5	3	2	1	1	1	1	1	3	3	3	4	#NULL!	2	2	1	1	4	#NULL!	4	4	1	4	1	2	2	1	3	3	1	3	3	1	3	3	1	3	3	1	3	3	1
835	30	85	165	31.2213	4	2	1	2	1	2	1	1	1	1	1	3	3	3	4	#NULL!	4	#NULL!	2	2	1	1	4	1	1	4	1	2	2	1	2	2	1	2	2	1	3	3	1	3	3	1	3	3	1
836	30	68	178	21.4619	2	3	2	9	1	2	1	1	1	1	1	1	1	4	1	1	1	1	2	2	1	1	4	1	4	1	1	1	1	1	2	2	#NULL!	#NULL!	4	1	2	2	1	2	2	1	3	3	1
837	30	65	168	23.03	2	4	2	2	1	2	1	1	1	1	1	2	3	3	1	1	1	1	2	2	1	1	1	1	1	4	1	2	2	1	2	2	#NULL!	#NULL!	4	1	#NULL!	4	#NULL!	#NULL!	4	#NULL!	#NULL!	4	1
838	30	60	156	24.6548	2	1	1	1	1	2	1	1	1	1	1	2	2	3	1	1	2	2	2	2	1	1	2	1	1	2	1	1	1	1	1	1	1	2	2	1	2	2	1	2	2	1	2	2	1
839	30	85	175	27.7551	3	4	2	1	2	2	1	1	1	1	1	3	3	3	4	#NULL!	3	3	4	#NULL!	4	#NULL!	1	1	1	1	1	#NULL!	4	#NULL!	#NULL!	4	1	3	3	5	3	3	#NULL!	#NULL!	4	1	3	3	#NULL!
840	30	82	169	28.7105	3	3	2	2	1	2	1	1	1	1	1	4	3	3	1	1	4	#NULL!	2	2	1	1	2	1	2	2	1	2	2	1	2	2	1	3	3	1	3	3	1	3	3	1	3	3	1
841	30	73	173	24.3911	2	3	2	#NULL!	2	2	1	2	2	1	1	2	3	3	1	1	1	1	2	2	1	1	4	4	4	4	1	1	1	#NULL!	#NULL!	4	1	3	3	1	2	2	1	3	3	1	3	3	1
842	30	85	165	31.2213	4	3	2	1	1	2	1	1	1	1	1	2	4	4	1	1	4	#NULL!	1	1	4	#NULL!	4	4	4	4	1	1	1	#NULL!	#NULL!	4	#NULL!	#NULL!	4	1	#NULL!	4	#NULL!	#NULL!	4	#NULL!	#NULL!	4	1
843	30	53	173	17.7086	1	3	2	2	1	2	1	1	1	1	1	4	4	4	1	1	1	1	2	2	1	1	4	4	4	4	1	#NULL!	4	#NULL!	#NULL!	4	#NULL!	#NULL!	4	1	#NULL!	4	#NULL!	#NULL!	4	#NULL!	#NULL!	4	1
844	30	78	168	27.6361	3	2	1	1	1	2	1	1	1	1	1	3	3	3	4	#NULL!	4	#NULL!	4	#NULL!	4	#NULL!	1	1	1	1	1	#NULL!	4	#NULL!	#NULL!	4	1	3	3	1	3	3	1	3	3	1	3	3	1
845	30	69	169	24.1588	2	2	2	1	2	2	1	1	1	1	1	2	4	3	1	1	1	1	2	2	1	1	3	1	3	3	1	3	3	1	3	3	1	3	3	1	3	3	1	3	3	1	3	3	1
846	30	79	160	30.8594	4	3	2	9	1	2			1	1		4	4	4	2	2	3	3	3	3	3	3	3	3	3	3	1	#NULL!	4	#NULL!	#NULL!	4	1	3	3	1	3	3	1	3	3	1	3	3	1
847	30	62	158	24.8358	2	3	1	1	2	2	1	1	1	1	1	4	4	3	4	#NULL!	3	3	2	2	1	1	4	4	4	4	1	#NULL!	4	1	3	3	1	3	3	1	3	3	1	3	3	1	3	3	1
848	30	78	163	29.3575	3	3	2	1	1	2	1	1	1	1	1	3	3	3	4	#NULL!	1	1	2	2	3	3	4	4	4	4	1	#NULL!	4	#NULL!	#NULL!	4	1	3	3	1	3	3	1	1	1	1	3	3	1
849	30	100	168	35.4308	5	3	2	1	2	2	1	1	1	1	1	3	3	3	4	#NULL!	4	#NULL!	4	#NULL!	#NULL!	#NULL!	4	4	4	4	1	3	3	#NULL!	#NULL!	4	1	3	3	1	3	3	1	3	3	1	3	3	1
850	30	75	163	28.2284	3	4	2	1	2	2		1	1	1	1	3	3	3	4	#NULL!	3	3	4	#NULL!	4	#NULL!	4	4	4	4	1	1	1	1	3	3	1	3	3	1	3	3	1	3	3	1	3	3	1
851	30	90	173	30.0712	4	1	2	1	2	2	1	1	1	1	1	4	2	4	1	1	1	1	1	1	2	2	3	3	1	3	1	2	2	1	2	2	1	3	3	1	3	3	1	3	3	1	3	3	#NULL!
852	30	65	162	24.7676	2	2	2	1	1	2	1	1	1	1	1	3	3	3	2	2	1	1	2	2	2	2	3	1	3	3	1	2	2	1	2	2	1	3	3	1	3	3	1	2	2	1	2	2	1
853	30	76	175	24.8163	2	3	2	1	1	2	1	1	1	1	1	4	4	4	4	#NULL!	4	#NULL!	1	1	1	1	4	4	4	4	1	#NULL!	4	#NULL!	#NULL!	4	#NULL!	#NULL!	4	1	#NULL!	4	#NULL!	#NULL!	4	#NULL!	#NULL!	4	#NULL!
854	30	78	159	30.8532	4	3	2	9	2	2	1	1	1	1	1	4	3	3	1	1	2	2	1	1	1	1	3	3	3	3	1	1	1	1	1	1	1	3	3	1	3	3	1	1	1	1	3	3	1
855	30	63	160	24.6094	2	4	2	3	3	2	1	1	1	1	1	3	3	3	1	1	1	1	2	2	1	1	3	4	4	4	1	2	2	1	2	2	1	3	3	1	2	2	1	2	2	1	3	3	1
856	30	59	165	21.6713	2	4	3	2	1	2	1	1	1	1	1	3	3	3	1	1	3	3	4	#NULL!	2	2	1	3	1	4	1	2	2	1	2	2	1	3	3	1	3	3	1	3	3	1	3	3	1
857	30	60	160	23.4375	2	3	2	8	1	2	1	1	1	1	1	3	3	3	2	2	1	1	2	2	4	#NULL!	1	4	4	4	1	2	2	1	3	3	1	3	3	1	3	3	1	3	3	1	3	3	1
858	30	70	165	25.7117	3	3	2	9	2	2	1	1	1	1	1	3	4	3	4	#NULL!	4	#NULL!	4	#NULL!	4	#NULL!	4	4	1	3	1	#NULL!	4	#NULL!	#NULL!	4	1	3	3	1	3	3	1	3	3	1	3	3	1
859	30	58	170	20.0692	2	4	2	9	2	2	1	1	1	1	1	3	3	3	1	1	1	1	2	2	1	1	3	4	4	3	1	2	2	1	2	2	1	3	3	1	3	3	1	3	3	1	3	3	1
860	30	75	166	27.2173	3	3	2	1	1	2	1	1	1	1	1	3	3	3	4	#NULL!	1	1	4	#NULL!	2	2	3	3	3	3	1	1	1	1	3	3	1	3	3	1	3	3	1	3	3	1	3	3	1
861	30	59	165	21.6713	2	4	3	2	1	2	1	1	1	1	1	3	3	3	1	1	3	3	4	#NULL!	2	2	1	3	1	4	1	2	2	1	2	2	1	3	3	1	3	3	1	3	3	1	3	3	1
862	30	59	171	20.1771	2	2	2	#NULL!	1	2	1	1	1	1	1	3	3	3	4	#NULL!	4	#NULL!	4	#NULL!	3	3	3	4	3	3	1	2	2	1	2	2	1	3	3	1	3	3	1	3	3	1	3	3	#NULL!
863	30	49	155	20.3954	2	3	2	1	1	2	1	1	1	1	1	#NULL!	#NULL!	#NULL!	#NULL!	#NULL!	#NULL!	#NULL!	4	#NULL!	#NULL!	#NULL!	#NULL!	#NULL!	#NULL!	#NULL!	1	#NULL!	#NULL!	#NULL!	#NULL!	#NULL!	#NULL!	#NULL!	#NULL!	#NULL!	#NULL!	#NULL!	1	1	1	#NULL!	#NULL!	#NULL!	#NULL!
864	30	56	159	22.151	2	3	2	1	1	2	1	1	1	1	1	1	3	3	1	1	1	1	2	2	1	1	3	3	3	1	1	2	2	1	2	2	1	3	3	1	3	3	1	3	3	1	3	3	1
865	30	64	160	25	2	3	2	9	2	2	1	1	1	1	1	3	3	3	1	1	1	1	2	2	1	1	1	1	1	2	1	2	2	1	2	2	1	3	3	1	3	3	1	3	3	1	3	3	1
866	30	60	160	23.4375	2	3	2	7	2	2	1	1	1	1	1	4	3	3	2	2	1	1	2	2	2	2	4	4	3	3	1	#NULL!	4	#NULL!	#NULL!	4	1	3	3	1	3	3	1	3	3	1	3	3	#NULL!
867	30	72	161	27.7767	3	3	2	#NULL!	1	2	1	1	1	1	1	3	3	3	4	#NULL!	3	3	4	#NULL!	4	#NULL!	1	1	1	1	1	#NULL!	4	#NULL!	#NULL!	4	1	3	3	1	3	3	1	3	3	1	3	3	1
868	30	50	165	18.3655	1	3	2	9	2	2	1	1	1	1	1	3	3	3	1	1	4	#NULL!	2	2	1	1	3	1	4	4	1	#NULL!	4	#NULL!	#NULL!	4	1	3	3	1	3	3	1	3	3	1	3	3	1
869	30	77	164	28.6288	3	3	2	2	1	2	1	1	1	1	1	4	3	3	2	2	1	1	2	2	2	2	4	4	4	4	1	1	1	1	1	1	#NULL!	#NULL!	4	1	#NULL!	4	#NULL!	#NULL!	4	#NULL!	#NULL!	4	#NULL!
870	31	90	181	27.4717	3	4	2	3	3	2	1	1	1	1	1	2	3	3	4	#NULL!	1	1	4	#NULL!	4	#NULL!	4	4	4	4	1	#NULL!	4	#NULL!	#NULL!	4	1	3	3	1	3	3	1	2	2	1	3	3	1
871	31	65	170	22.4913	2	3	2	2	1	2	1	1	1	1	1	3	3	3	4	#NULL!	4	#NULL!	4	#NULL!	4	#NULL!	4	4	4	4	1	#NULL!	4	#NULL!	#NULL!	4	1	3	3	5	3	3	5	3	3	1	3	3	1
872	31	91	193	24.4302	2	3	2	3	2	2	1	1	1	1	1	4	3	3	1	1	2	2	2	2	1	1	4	3	3	3	1	#NULL!	4	#NULL!	#NULL!	4	1	3	3	5	3	3	1	3	3	1	3	3	1
873	31	61	178	19.2526	1	3	2	3	2	2	1	1	1	1	1	2	3	3	1	1	4	#NULL!	1	1	4	#NULL!	4	4	1	4	1	2	2	1	2	2	1	3	3	1	3	3	1	3	3	1	3	3	1
874	31	85	182	25.6612	3	3	2	9	1	2	1	1	1	1	1	3	2	3	1	1	2	2	1	1	1	1	1	1	1	1	1	1	1	#NULL!	#NULL!	4	#NULL!	#NULL!	4	1	#NULL!	4	1	2	2	1	3	3	1
875	31	68	#NULL!	#NULL!	#NULL!	3	2	9	2	2	1	1	1	1	1	3	3	3	4	#NULL!	1	1	4	#NULL!	4	#NULL!	3	3	3	4	1	#NULL!	4	#NULL!	#NULL!	4	1	3	3	1	#NULL!	4	1	3	3	1	3	3	1
876	31	58	157	23.5304	2	3	2	3	2	2	1	1	1	1	1	2	2	3	1	1	4	#NULL!	2	2	1	1	4	3	3	3	1	1	1	1	1	1	1	3	3	1	3	3	#NULL!	#NULL!	4	1	1	1	1
877	31	56	156	23.0112	2	3	3	2	2	2	1	1	1	1	1	2	2	3	1	1	1	1	2	2	1	1	4	4	4	4	1	#NULL!	4	#NULL!	#NULL!	4	1	3	3	1	#NULL!	4	#NULL!	#NULL!	4	#NULL!	#NULL!	4	1
878	31	91	173	30.4053	4	3	3	6	1	2	1	1	1	1	1	3	3	3	4	#NULL!	4	#NULL!	4	#NULL!	4	#NULL!	3	3	3	3	1	#NULL!	4	#NULL!	#NULL!	4	1	3	3	1	3	3	1	3	3	1	3	3	1
879	31	73	166	26.4915	3	3	2	6	2	2	1	1	1	1	2	4	3	3	4	#NULL!	1	1	2	2	4	#NULL!	4	4	4	4	1	2	2	1	2	2	1	3	3	1	2	2	1	3	3	1	3	3	1
880	31	58	155	24.1415	2	3	2	2	1	2	1	1	1	1	1	3	3	3	#NULL!	#NULL!	2	2	2	2	2	2	2	2	2	2	1	2	2	1	2	2	1	3	3	1	3	3	1	2	2	#NULL!	#NULL!	4	1
881	31	62	155	25.8065	3	3	2	1	1	2	1	1	1	1	1	3	3	3	4	#NULL!	2	2	4	#NULL!	3	3	2	4	3	3	1	1	1	1	1	1	1	3	3	1	3	3	1	1	1	1	3	3	#NULL!
882	31	80	170	27.6817	3	3	2	2	2	2	1	1	1	1	1	2	3	3	2	2	1	1	2	2	1	1	3	3	4	3	1	2	2	1	2	2	1	3	3	1	3	3	1	3	3	1	3	3	1
883	31	87	188	24.6152	2	1	1	5	2	2	1	1	1	1	1	2	2	2	1	1	2	2	2	2	1	1	2	1	1	2	1	2	2	1	2	2	1	2	2	1	2	2	1	2	2	1	2	2	1
884	31	60	164	22.3081	2	3	2	1	2	2	1	1	1	1	1	4	3	3	4	#NULL!	4	#NULL!	4	#NULL!	4	#NULL!	4	4	4	4	1	2	2	1	2	2	1	3	3	1	3	3	1	3	3	1	3	3	1
885	31	75	165	27.5482	3	3	2	1	1	2	1	1	1	1	1	3	3	3	1	1	1	1	2	2	1	1	2	4	4	4	1	#NULL!	4	#NULL!	#NULL!	4	1	3	3	1	3	3	1	3	3	1	3	3	1
886	31	51	164	18.9619	1	2	2	9	1	2	1	1	1	1	1	2	2	3	4	#NULL!	4	#NULL!	4	#NULL!	4	#NULL!	2	2	1	4	1	1	1	1	1	1	#NULL!	#NULL!	4	1	3	3	1	3	3	1	3	3	1
887	31	95	178	29.9836	3	3	2	5	3	2	1	1	1	1	1	3	3	3	1	1	3	3	4	#NULL!	4	#NULL!	4	4	4	4	1	#NULL!	4	#NULL!	#NULL!	4	1	3	3	1	3	3	1	3	3	1	3	3	#NULL!
888	31	65	147	30.0801	4	3	2	9	2	2	1	1	1	1	1	3	2	3	1	1	1	1	2	2	1	1	1	1	1	1	1	2	2	1	2	2	1	3	3	1	3	3	1	3	3	1	3	3	1
889	31	54	158	21.6311	2	3	2	3	2	2	1	1	1	1	1	3	3	3	1	1	1	1	2	2	1	1	3	3	3	3	1	#NULL!	4	#NULL!	#NULL!	4	1	3	3	1	3	3	1	3	3	1	3	3	#NULL!
890	31	90	176	29.0548	3	3	2	8	2	2	1	1	1	1	1	2	2	3	1	1	1	1	2	2	1	1	4	1	4	4	1	1	1	#NULL!	#NULL!	4	#NULL!	#NULL!	4	1	#NULL!	4	#NULL!	#NULL!	4	#NULL!	#NULL!	4	1
891	31	80	168	28.3447	3	4	2	1	1	2	1	1	1	1	1	3	3	3	4	#NULL!	4	#NULL!	2	2	1	1	1	1	1	1	1	2	2	1	2	2	1	2	2	1	2	2	1	2	2	1	2	2	1
892	31	68	165	24.977	2	3	2	1	2	2			1	1	1	3	3	3	1	1	1	1	2	2	1	1	4	4	4	4	1	2	2	1	2	2	1	3	3	1	3	3	1	3	3	1	3	3	1
893	31	62	161	23.9188	2	3	2	2	1	2	1	1	1	1	1	3	3	3	1	1	1	1	2	2	1	1	4	4	4	4	1	1	1	1	1	1	1	3	3	1	3	3	1	3	3	1	3	3	1
894	31	62	161	23.9188	2	3	2	2	1	2	1	1	1	1	1	3	3	3	1	1	1	1	2	2	1	1	4	4	4	4	1	1	1	1	1	1	1	3	3	1	3	3	1	3	3	1	3	3	1
895	31	55	156	22.6003	2	3	2	1	1	2	1	1	1	1	1	1	1	4	1	1	1	1	2	2	1	1	4	#NULL!	4	4	1	2	2	1	2	2	#NULL!	#NULL!	4	1	#NULL!	4	1	2	2	#NULL!	#NULL!	4	1
896	31	55	156	22.6003	2	3	2	1	1	2	1	1	1	1	1	1	1	4	1	1	1	1	2	2	1	1	4	#NULL!	4	4	1	2	2	1	2	2	#NULL!	#NULL!	4	1	#NULL!	4	1	2	2	#NULL!	#NULL!	4	1
897	31	75	160	29.2969	3	3	1	1	1	2	1	1	1	1	1	3	3	3	4	#NULL!	4	#NULL!	2	2	1	1	3	1	3	3	1	#NULL!	4	#NULL!	#NULL!	4	1	3	3	1	3	3	#NULL!	#NULL!	4	1	3	3	1
898	31	94	158	37.6542	5	3	2	2	2	2	2	1	2	1	1	3	3	3	1	1	1	1	2	2	1	1	3	3	4	3	1	2	2	1	3	3	1	3	3	1	3	3	1	3	3	1	3	3	1
899	31	95	184	28.06	3	4	2	5	2	2	1	1	1	1	1	3	4	2	1	1	1	1	4	#NULL!	4	#NULL!	4	4	4	4	1	#NULL!	4	#NULL!	#NULL!	4	#NULL!	#NULL!	4	1	#NULL!	4	#NULL!	#NULL!	#NULL!	#NULL!	#NULL!	4	1
900	31	73	174	24.1115	2	3	2	3	2	2	1	1	1	1	1	3	3	3	4	#NULL!	4	#NULL!	4	#NULL!	4	#NULL!	3	3	3	3	1	1	1	1	1	1	1	3	3	1	3	3	1	3	3	1	3	3	1
901	31	99	173	33.0783	4	1	2	1	1	2	2	1	1	1	1	3	3	3	4	#NULL!	4	#NULL!	2	2	4	#NULL!	2	4	1	2	1	2	2	1	2	2	1	3	3	1	3	3	1	2	2	1	3	3	1
902	31	75	165	27.5482	3	1	2	#NULL!	1	2	1	1	1	1	1	3	3	3	4	#NULL!	1	1	2	2	1	1	3	1	1	3	1	1	1	#NULL!	#NULL!	4	#NULL!	#NULL!	4	1	#NULL!	4	1	1	1	#NULL!	#NULL!	#NULL!	1
903	31	84	182	25.3593	3	2	2	6	2	2	1	1	1	1	1	3	2	3	1	1	1	1	2	2	1	1	4	4	4	4	1	2	2	1	2	2	1	3	3	1	3	3	1	3	3	1	3	3	1
904	31	62	168	21.9671	2	4	2	2	2	2	1	1	1	1	1	3	3	3	1	1	1	1	1	1	3	3	4	2	3	4	1	2	2	#NULL!	#NULL!	4	1	3	3	1	3	3	1	3	3	1	3	3	1
905	31	70	165	25.7117	3	1	1	1	2	2	1	1	1	1	1	3	3	3	#NULL!	#NULL!	4	#NULL!	4	#NULL!	4	#NULL!	4	4	3	3	1	2	2	1	2	2	1	3	3	1	3	3	1	3	3	1	3	3	1
906	31	97	167	34.7807	4	3	2	9	3	2	1	1	1	1	1	3	3	3	4	#NULL!	4	#NULL!	4	#NULL!	3	3	3	3	1	3	1	2	2	1	2	2	1	3	3	1	3	3	1	3	3	1	3	3	1
907	31	85	165	31.2213	4	4	2	1	2	2	1	1	1	1	1	3	2	3	1	1	4	#NULL!	2	2	1	1	4	4	4	1	1	2	2	1	2	2	1	3	3	1	3	3	1	2	2	1	2	2	1
908	31	56	164	20.8209	2	3	3	3	1	2	1	1	1	1	1	3	3	3	2	2	4	#NULL!	2	2	1	1	1	4	4	1	1	2	2	1	2	2	1	3	3	1	2	2	1	1	1	1	3	3	1
909	31	76	162	28.959	3	4	2	3	3	2	1	1	1	1	1	3	3	3	2	2	1	1	2	2	3	3	4	4	4	1	1	1	1	1	1	1	1	3	3	1	3	3	1	3	3	1	3	3	1
910	31	64	164	23.7954	2	4	2	#NULL!	1	2	1	1	1	1	1	3	3	3	4	#NULL!	3	3	4	#NULL!	4	#NULL!	4	4	4	4	1	#NULL!	4	#NULL!	#NULL!	4	#NULL!	#NULL!	4	1	#NULL!	4	1	2	2	1	2	2	1
911	32	70	167	25.0995	3	1	2	5	2	2	1	1	1	1	1	3	4	1	4	#NULL!	4	#NULL!	4	#NULL!	4	#NULL!	3	4	4	3	1	#NULL!	4	#NULL!	#NULL!	4	1	3	3	1	3	3	1	3	3	1	3	3	#NULL!
912	32	72	160	28.125	3	3	2	1	1	2	1	1	1	1	1	3	3	3	4	#NULL!	3	3	4	#NULL!	1	1	4	3	3	3	1	1	1	1	3	3	1	3	3	1	3	3	1	3	3	1	3	3	1
913	32	80	176	25.8264	3	3	2	8	1	2	1	1	1	1	2	4	4	3	1	1	1	1	2	2	1	1	3	3	3	3	1	#NULL!	4	#NULL!	#NULL!	4	1	3	3	1	2	2	1	3	3	1	3	3	1
914	32	104	191	28.508	3	3	2	9	3	1	1	1	1	1	1	2	1	2	4	#NULL!	4	#NULL!	4	#NULL!	4	#NULL!	1	4	1	1	1	1	1	1	3	3	1	3	3	1	3	3	1	3	3	1	3	3	1
915	32	95	178	29.9836	3	3	2	6	3	2	1	1	1	1	1	3	4	3	4	#NULL!	1	1	1	1	1	1	3	3	3	3	1	1	1	#NULL!	#NULL!	4	1	3	3	1	3	3	1	3	3	1	3	3	1
916	32	80	177	25.5354	3	4	2	3	3	2	1	1	1	1	1	1	1	3	1	1	3	3	2	2	1	1	4	3	1	3	1	3	3	1	3	3	1	3	3	1	3	3	1	3	3	1	3	3	1
917	32	107	190	29.6399	3	3	2	6	1	2	1	1	1	1	1	4	4	3	4	#NULL!	4	#NULL!	4	#NULL!	4	#NULL!	4	4	4	4	1	#NULL!	4	#NULL!	#NULL!	4	#NULL!	#NULL!	4	1	#NULL!	4	#NULL!	#NULL!	4	#NULL!	#NULL!	4	#NULL!
918	32	89	176	28.7319	3	3	2	9	1	2	1	1	1	1	1	1	3	3	1	1	1	1	1	1	1	1	3	3	3	1	1	1	1	1	1	1	#NULL!	#NULL!	4	1	#NULL!	4	#NULL!	#NULL!	4	1	1	1	1
919	32	95	186	27.4598	3	4	2	3	3	2	1	1	1	1	1	1	3	3	2	2	1	1	2	2	2	2	1	4	1	4	1	1	1	1	1	1	1	1	1	1	3	3	1	3	3	1	3	3	1
920	32	71	175	23.1837	2	4	1	3	2	2	1	1	1	1	1	3	1	3	4	#NULL!	4	#NULL!	4	#NULL!	4	#NULL!	4	4	1	4	1	#NULL!	4	1	3	3	1	3	3	1	3	3	1	2	2	1	3	3	1
921	32	73	175	23.8367	2	3	2	3	2	2	1	1	1	1	1	2	2	4	1	1	1	1	2	2	1	1	1	1	1	1	1	#NULL!	4	#NULL!	#NULL!	4	1	2	2	1	2	2	1	2	2	1	2	2	1
922	32	95	167	34.0636	4	3	2	3	3	2	1	1	1	1	1	3	3	3	1	1	4	#NULL!	4	#NULL!	4	#NULL!	4	4	4	4	1	#NULL!	4	#NULL!	#NULL!	4	#NULL!	#NULL!	4	1	#NULL!	4	1	2	2	#NULL!	#NULL!	4	1
923	32	75	175	24.4898	2	4	2	3	3	2	1	1	1	1	1	2	4	#NULL!	1	1	4	#NULL!	4	#NULL!	4	#NULL!	4	4	4	4	1	1	1	1	1	1	#NULL!	#NULL!	4	#NULL!	#NULL!	#NULL!	#NULL!	#NULL!	4	#NULL!	#NULL!	4	1
924	32	80	178	25.2493	3	3	2	3	1	2	1	1	1	1	1	3	3	3	1	1	1	1	2	2	1	1	3	4	4	3	1	2	2	1	3	3	1	3	3	1	3	3	1	3	3	1	3	3	1
925	32	78	176	25.1808	3	3	3	6	1	2	1	1	1	1	1	1	4	3	1	1	1	1	2	2	1	1	4	3	3	1	1	3	3	1	3	3	1	3	3	1	3	3	1	3	3	1	3	3	1
926	32	65	#NULL!	#NULL!	#NULL!	4	2	2	2	2	1	1	1	1	1	1	1	1	1	1	1	1	1	1	1	1	1	1	1	1	1	1	1	1	1	1	1	1	1	1	1	1	1	1	1	1	1	1	1
927	32	73	158	29.2421	3	4	2	1	1	2	1	1	1	1	1	3	3	3	1	1	1	1	2	2	1	1	1	4	3	1	1	#NULL!	4	#NULL!	#NULL!	4	1	3	3	1	3	3	1	3	3	1	3	3	1
928	32	90	180	27.7778	3	4	2	3	2	2	1	1	1	1	1	4	3	3	1	1	1	1	1	1	1	1	4	1	4	4	1	2	2	1	2	2	1	3	3	1	3	3	1	3	3	1	3	3	1
929	32	130	161	50.1524	5	3	2	1	1	2	1	1	1	1	1	2	2	2	1	1	1	1	2	2	1	1	4	4	4	4	1	#NULL!	4	#NULL!	#NULL!	4	#NULL!	#NULL!	4	1	#NULL!	4	1	2	2	#NULL!	#NULL!	4	1
930	32	95	173	31.7418	4	3	2	8	1	2	1	1	1	1	1	4	4	4	2	2	1	1	2	2	1	1	4	4	4	4	1	1	1	#NULL!	#NULL!	4	#NULL!	#NULL!	4	1	#NULL!	4	#NULL!	#NULL!	4	#NULL!	#NULL!	4	1
931	32	69	178	21.7776	2	3	2	4	1	2	1	1	1	1	1	3	3	3	1	1	2	2	1	1	1	1	2	1	2	2	1	2	2	1	2	2	1	3	3	1	3	3	1	3	3	1	3	3	1
932	32	93	160	36.3281	5	3	2	1	1	2	1	1	1	1	1	3	3	3	1	1	3	3	1	1	2	2	3	3	1	3	1	#NULL!	4	1	3	3	1	3	3	1	3	3	1	3	3	1	1	1	1
933	32	55	160	21.4844	2	3	2	2	2	1	1	1	1	1	1	1	3	3	1	1	1	1	2	2	1	1	4	4	1	4	1	1	1	1	3	3	1	3	3	1	3	3	1	3	3	1	3	3	1
934	32	63	167	22.5896	2	4	2	6	2	2	1	1	1	1	1	3	3	3	2	2	1	1	2	2	1	1	2	3	3	3	1	#NULL!	4	#NULL!	#NULL!	4	1	3	3	1	3	3	1	3	3	1	3	3	1
935	32	49	150	21.7778	2	3	2	2	2	2	1	1	1	1	1	4	3	3	1	1	1	1	2	2	1	1	3	3	3	3	1	1	1	#NULL!	#NULL!	4	1	3	3	1	3	3	1	3	3	1	3	3	1
936	32	49	150	21.7778	2	3	2	2	2	2	1	1	1	1	1	4	3	3	1	1	1	1	2	2	1	1	3	3	3	3	1	1	1	#NULL!	#NULL!	4	1	3	3	1	3	3	1	3	3	1	3	3	1
937	32	56	157	22.719	2	3	1	1	1	2	1	1	1	1	1	2	3	3	3	3	1	1	2	2	3	3	4	4	4	4	1	1	1	#NULL!	#NULL!	4	1	3	3	1	3	3	1	3	3	1	3	3	1
938	32	55	155	22.8928	2	3	1	1	1	2	1	1	1	1	1	2	3	3	2	2	1	1	2	2	2	2	4	4	1	4	1	#NULL!	4	#NULL!	#NULL!	4	1	3	3	1	3	3	1	3	3	1	3	3	1
939	32	78	169	27.31	3	1	2	1	1	2	1	1	1	1	1	4	3	3	4	#NULL!	1	1	2	2	1	1	4	4	4	4	1	#NULL!	4	#NULL!	#NULL!	4	1	3	3	1	3	3	1	3	3	1	3	3	1
940	32	78	169	27.31	3	1	2	1	1	2	1	1	1	1	1	4	3	3	4	#NULL!	1	1	2	2	1	1	4	4	4	4	1	#NULL!	4	#NULL!	#NULL!	4	1	3	3	1	3	3	1	3	3	1	3	3	1
941	32	67	164	24.9108	2	3	2	2	3	2			1			1	1	1	1	1	1	1	2	2	1	1	3	1	3	3	1	2	2	1	2	2	1	3	3	1	3	3	1	3	3	1	3	3	4
942	32	64	158	25.6369	3	3	2	1	1	2	1	1	1	1	1	2	3	3	4	#NULL!	2	2	1	1	2	2	1	1	2	2	1	2	2	1	2	2	1	3	3	1	3	3	1	3	3	1	3	3	1
943	32	77	180	23.7654	2	2	2	5	2	2	1	1	1	1	1	1	4	2	1	1	1	1	2	2	1	1	2	2	2	1	1	2	2	1	2	2	1	3	3	1	2	2	1	2	2	1	3	3	1
944	32	66	162	25.1486	3	3	2	2	1	2	1	1	1	1	1	3	3	3	1	1	4	#NULL!	2	2	2	2	4	4	4	4	1	2	2	1	2	2	1	3	3	1	3	3	1	3	3	1	3	3	1
945	32	65	179	20.2865	2	3	2	9	1	2	1	1	1	1	1	1	3	3	1	1	1	1	2	2	1	1	2	2	2	2	1	3	3	1	3	3	#NULL!	#NULL!	4	1	#NULL!	4	#NULL!	#NULL!	4	#NULL!	#NULL!	4	1
946	32	90	193	24.1617	2	1	1	7	2	2	1	1	1	1	1	1	3	3	1	1	1	1	2	2	1	1	3	3	3	3	1	1	1	#NULL!	#NULL!	4	1	3	3	1	2	2	1	2	2	1	2	2	1
947	32	65	167	23.3067	2	3	2	2	1	2	1	1	1	1	1	4	4	4	1	1	4	#NULL!	2	2	1	1	4	4	4	4	1	#NULL!	4	#NULL!	#NULL!	4	#NULL!	#NULL!	4	1	#NULL!	4	#NULL!	#NULL!	4	#NULL!	#NULL!	4	#NULL!
948	32	76	161	29.3199	3	3	2	2	1	1	1	1	1	1	1	4	4	4	4	#NULL!	4	#NULL!	4	#NULL!	4	#NULL!	4	4	4	4	1	#NULL!	4	#NULL!	#NULL!	4	1	3	3	1	3	3	1	3	3	1	3	3	#NULL!
949	32	80	171	27.3588	3	3	2	1	1	2	1	1	1	1	1	3	4	3	1	1	1	1	1	1	1	1	1	4	4	1	1	1	1	#NULL!	#NULL!	4	1	3	3	1	3	3	1	1	1	1	3	3	1
950	32	69	156	28.3531	3	4	3	6	1	1	1	1	1	1	1	4	4	3	4	#NULL!	1	1	2	2	1	1	4	4	4	4	1	3	3	1	3	3	#NULL!	#NULL!	4	1	#NULL!	4	#NULL!	#NULL!	4	#NULL!	#NULL!	4	#NULL!
951	32	66	167	23.6652	2	1	1	1	1	2	1	1	1	1	1	3	3	3	1	1	1	1	2	2	1	1	2	2	2	2	1	1	1	1	2	2	1	3	3	1	3	3	1	3	3	1	3	3	1
952	32	64	158	25.6369	3	3	2	2	1	2	1	1	1	1	2	4	3	3	1	1	1	1	2	2	1	1	3	3	3	3	1	1	1	1	2	2	1	3	3	1	3	3	#NULL!	#NULL!	#NULL!	1	3	3	1
953	32	78	156	32.0513	4	2	1	1	1	1	1	1	2	1	1	3	3	3	4	#NULL!	4	#NULL!	2	2	3	3	4	1	4	3	1	2	2	1	2	2	1	3	3	1	3	3	1	3	3	1	3	3	#NULL!
954	32	63	172	21.2953	2	3	1	1	2	2	1	1	1	1	1	4	3	3	2	2	1	1	2	2	1	1	1	1	1	1	1	#NULL!	4	#NULL!	#NULL!	4	1	3	3	1	3	3	1	3	3	1	3	3	4
955	32	72	165	26.4463	3	2	2	1	1	2	1	1	1	1	1	3	3	3	4	#NULL!	4	#NULL!	4	#NULL!	4	#NULL!	4	4	4	4	1	1	1	#NULL!	#NULL!	4	1	3	3	1	3	3	1	3	3	#NULL!	#NULL!	4	1
956	32	84	179	26.2164	3	4	2	2	1	2	1	1	1	1	1	1	3	#NULL!	1	1	1	1	2	2	1	1	3	3	3	3	1	2	2	1	2	2	#NULL!	#NULL!	4	1	#NULL!	4	1	2	2	#NULL!	#NULL!	4	1
957	32	58	157	23.5304	2	3	2	2	2	2	1	1	1	1	1	3	3	3	1	1	1	1	2	2	1	1	4	4	4	4	1	1	1	#NULL!	#NULL!	4	1	3	3	1	3	3	1	1	1	1	3	3	1
958	32	70	169	24.5089	2	3	2	1	1	2	1	1	1	1	1	4	3	#NULL!	1	1	1	1	2	2	1	1	4	4	1	4	1	#NULL!	#NULL!	#NULL!	#NULL!	#NULL!	1	3	3	1	3	3	1	3	3	1	3	3	1
959	32	56	156	23.0112	2	3	2	1	1	2	2	1	1	1	1	3	3	3	4	#NULL!	4	#NULL!	4	#NULL!	3	3	3	3	3	3	1	3	3	1	3	3	1	3	3	1	2	2	1	3	3	1	3	3	#NULL!
960	32	55	154	23.1911	2	2	2	2	2	2	1	1	1	1	1	1	1	1	1	1	1	1	2	2	1	1	2	2	1	2	1	2	2	1	2	2	1	3	3	1	2	2	1	3	3	1	3	3	1
961	32	90	168	31.8878	4	3	2	#NULL!	1	2	1	1	1	1	1	3	3	3	1	1	1	1	2	2	1	1	3	3	3	3	1	2	2	1	2	2	1	3	3	1	3	3	1	3	3	1	3	3	1
962	32	61	160	23.8281	2	4	2	3	2	2	1	1	1	1	1	3	3	3	4	#NULL!	1	1	2	2	4	#NULL!	4	4	4	4	1	#NULL!	4	#NULL!	#NULL!	4	1	3	3	1	3	3	1	3	3	1	3	3	#NULL!
963	32	110	190	30.4709	4	4	3	9	2	2	1	1	1	1	1	3	3	3	1	1	1	1	1	1	4	#NULL!	2	2	2	2	1	2	2	1	2	2	1	3	3	1	2	2	1	2	2	1	2	2	1
964	32	84	173	28.0664	3	3	2	2	2	1	1	1	1	1	1	2	3	3	1	1	2	2	1	1	1	1	1	1	1	1	1	1	1	1	1	1	1	3	3	1	2	2	1	3	3	1	3	3	1
965	32	70	171	23.939	2	4	1	2	2	2	1	1	1	1	1	1	3	3	2	2	4	#NULL!	2	2	2	2	4	4	4	4	1	2	2	1	2	2	1	3	3	1	3	3	1	2	2	1	2	2	5
966	33	66	155	27.4714	3	1	1	7	1	2	2	2	2	2	2	4	3	3	3	3	3	3	3	3	3	3	3	3	3	3	1	3	3	1	3	3	1	3	3	1	3	3	1	3	3	1	3	3	1
967	33	69	170	23.8754	2	2	1	3	2	2	1	1	1	1	1	4	3	3	4	#NULL!	1	1	4	#NULL!	4	#NULL!	4	4	1	4	1	3	3	1	3	3	#NULL!	#NULL!	4	1	3	3	#NULL!	#NULL!	4	#NULL!	#NULL!	4	1
968	33	80	176	25.8264	3	2	2	7	1	2	1	1	1	1	1	1	3	3	1	1	1	1	1	1	1	1	1	1	1	1	1	1	1	1	1	1	1	1	1	1	3	3	1	3	3	1	3	3	1
969	33	102	180	31.4815	4	3	2	3	2	1	1	1	1	1	1	1	1	3	1	1	1	1	2	2	1	1	4	4	4	4	1	2	2	1	2	2	1	3	3	1	3	3	1	3	3	1	3	3	1
970	33	84	173	28.0664	3	3	2	3	2	2	1	1	1	1	1	3	3	3	4	#NULL!	4	#NULL!	4	#NULL!	4	#NULL!	4	4	4	4	1	1	1	1	1	1	1	3	3	1	3	3	#NULL!	#NULL!	#NULL!	1	1	1	#NULL!
971	33	127	181	38.7656	5	3	2	8	1	2	1	1	1	1	1	3	3	3	4	#NULL!	1	1	4	#NULL!	3	3	3	3	3	3	1	1	1	#NULL!	#NULL!	4	1	1	1	1	#NULL!	4	1	3	3	1	3	3	#NULL!
972	33	74	160	28.9062	3	3	1	#NULL!	1	2	1	1	1	1	1	2	3	3	4	#NULL!	4	#NULL!	4	#NULL!	3	3	4	4	4	4	1	#NULL!	4	1	3	3	1	3	3	1	3	3	1	3	3	1	3	3	1
973	33	115	187	32.8863	4	3	1	9	1	2	1	1	1	1	1	3	4	3	4	#NULL!	1	1	1	1	4	#NULL!	3	3	1	3	1	1	1	1	3	3	1	3	3	1	3	3	1	3	3	1	3	3	1
974	33	67	165	24.6097	2	4	2	1	2	2	1	1	1	1	1	2	3	3	1	1	2	2	4	#NULL!	1	1	4	4	4	4	1	1	1	1	1	1	1	3	3	1	2	2	1	2	2	1	2	2	1
975	33	70	157	28.3987	3	4	2	2	1	2	2	1	1	1	1	3	3	3	2	2	1	1	2	2	2	2	2	2	2	2	1	2	2	1	2	2	1	3	3	1	3	3	1	3	3	1	3	3	1
976	33	63	161	24.3046	2	3	2	3	1	2	1	1	1	1	1	3	3	3	1	1	2	2	1	1	3	3	1	1	3	3	1	2	2	1	2	2	1	3	3	1	3	3	1	3	3	1	3	3	1
977	33	93	196	24.2087	2	3	1	1	2	2	1	1	1	1	1	3	3	3	4	#NULL!	3	3	4	#NULL!	3	3	4	4	3	3	1	1	1	1	2	2	1	3	3	1	2	2	1	3	3	1	3	3	#NULL!
978	33	97	187	27.7389	3	4	2	3	3	2	1	1	1	1	1	2	2	4	4	#NULL!	1	1	2	2	4	#NULL!	1	1	1	4	1	1	1	1	2	2	1	2	2	1	3	3	1	2	2	1	2	2	1
979	33	116	186	33.5299	4	3	2	3	2	2	1	1	1	1	1	2	3	3	4	#NULL!	2	2	4	#NULL!	4	#NULL!	1	4	4	4	1	1	1	1	1	1	#NULL!	#NULL!	4	1	#NULL!	4	#NULL!	#NULL!	4	#NULL!	#NULL!	4	#NULL!
980	33	#NULL!	178	#NULL!	#NULL!	4	2	3	1	1	1	1	1	1	1	2	2	3	4	#NULL!	2	2	1	1	2	2	4	1	1	1	1	1	1	1	1	1	1	3	3	1	#NULL!	4	1	1	1	#NULL!	#NULL!	4	1
981	33	93	168	32.9507	4	3	2	9	1	2	1	1	1	1	1	2	3	3	1	1	1	1	1	1	1	1	3	#NULL!	3	3	1	3	3	1	3	3	1	3	3	1	3	3	1	3	3	1	3	3	1
982	33	60	161	23.1473	2	3	2	6	1	2	1	1	1	1	1	4	3	3	2	2	3	3	2	2	3	3	1	1	1	2	1	1	1	1	1	1	1	3	3	1	3	3	1	1	1	1	3	3	1
983	33	77	184	22.7434	2	4	2	3	3	2	1	1	1	1	1	2	2	3	2	2	4	#NULL!	2	2	4	#NULL!	4	4	4	4	1	#NULL!	4	#NULL!	#NULL!	4	1	3	3	5	3	3	1	3	3	1	3	3	1
984	33	78	170	26.9896	3	3	1	5	1	2	1	1	1	1	1	3	3	3	4	#NULL!	4	#NULL!	4	#NULL!	4	#NULL!	4	4	4	4	1	1	1	#NULL!	#NULL!	4	#NULL!	#NULL!	4	1	#NULL!	4	1	3	3	1	3	3	#NULL!
985	33	88	178	27.7743	3	2	2	9	1	2	2	1	1	1	1	3	4	3	4	#NULL!	4	#NULL!	4	#NULL!	3	3	3	3	3	1	1	1	1	#NULL!	#NULL!	4	1	3	3	1	3	3	#NULL!	#NULL!	4	1	1	1	1
986	33	78	168	27.6361	3	3	2	9	1	2	1	1		1	1	4	3	3	2	2	1	1	2	2	2	2	3	4	3	#NULL!	1	1	1	1	3	3	1	3	3	1	3	3	1	3	3	1	3	3	1
987	33	73	160	28.5156	3	4	2	3	2	2	1	1	1	1	1	3	3	3	1	1	3	3	4	#NULL!	4	#NULL!	1	1	1	1	1	1	1	1	1	1	1	3	3	1	3	3	1	1	1	1	3	3	1
988	33	80	160	31.25	4	4	2	3	3	2	1	1	1	1	1	3	3	3	3	3	3	3	4	#NULL!	4	#NULL!	4	4	4	4	1	3	3	1	3	3	1	3	3	1	3	3	1	3	3	1	3	3	1
989	33	63	150	28	3	4	2	1	2	2	1	1	1	1	1	2	2	2	1	1	1	1	2	2	2	2	1	1	1	1	1	#NULL!	4	#NULL!	#NULL!	4	#NULL!	#NULL!	4	1	#NULL!	4	#NULL!	#NULL!	4	1	1	1	1
990	33	115	180	35.4938	5	4	1	2	2	2	1	1	1	1	2	3	3	3	1	1	1	1	2	2	1	1	4	1	1	4	1	1	1	#NULL!	#NULL!	4	1	3	3	1	3	3	1	3	3	1	3	3	1
991	33	85	179	26.5285	3	4	2	4	2	1	1	1	1	1	1	3	3	3	1	1	1	1	2	2	1	1	4	4	4	4	1	2	2	1	2	2	1	3	3	1	#NULL!	4	1	2	2	1	2	2	1
992	33	63	150	28	3	4	2	3	2	2	1	1	1	1	1	2	2	2	1	1	1	1	1	1	4	#NULL!	4	4	4	4	1	1	1	1	1	1	1	1	1	1	1	1	1	1	1	1	1	1	1
993	33	70	176	22.5981	2	4	3	1	1	2	1	1	1	1	1	3	3	3	4	#NULL!	3	3	4	#NULL!	4	#NULL!	4	4	4	3	1	#NULL!	4	#NULL!	#NULL!	4	1	3	3	1	3	3	#NULL!	#NULL!	4	1	3	3	#NULL!
994	33	70	176	22.5981	2	4	3	1	1	2	1	1	1	1	1	3	3	3	4	#NULL!	3	3	4	#NULL!	4	#NULL!	4	4	4	3	1	#NULL!	4	#NULL!	#NULL!	4	1	3	3	1	3	3	#NULL!	#NULL!	4	1	3	3	#NULL!
995	33	90	164	33.4622	4	4	2	4	1	2	1	1	1	1	1	3	3	3	1	1	4	#NULL!	2	2	2	2	4	1	4	4	1	2	2	1	2	2	1	3	3	1	2	2	1	2	2	1	3	3	1
996	33	83	176	26.7949	3	3	1	4	1	2	1	1	1	1	1	4	4	4	4	#NULL!	4	#NULL!	2	2	1	1	1	1	1	4	1	1	1	1	1	1	#NULL!	#NULL!	4	1	#NULL!	4	1	2	2	1	1	1	1
997	33	63	158	25.2363	3	3	1	1	1	2	2	2	1	1	1	3	3	3	4	#NULL!	4	#NULL!	4	#NULL!	4	#NULL!	4	4	4	4	1	#NULL!	4	#NULL!	#NULL!	4	1	3	3	1	3	3	1	3	3	1	3	3	#NULL!
998	33	63	160	24.6094	2	#NULL!	2	1	1	2	1	1	1	1	1	3	3	3	1	1	1	1	1	1	3	3	3	3	3	3	1	2	2	1	2	2	1	3	3	1	3	3	1	3	3	1	2	2	1
999	33	78	167	27.968	3	3	2	1	1	2	1	1	1	1	1	4	2	2	1	1	1	1	1	1	2	2	4	4	4	4	1	1	1	1	1	1	#NULL!	#NULL!	4	1	#NULL!	4	#NULL!	#NULL!	4	#NULL!	#NULL!	4	1
1000	33	70	162	26.6728	3	3	2	2	1	2	1	1	1	1	1	3	3	3	4	#NULL!	1	1	4	#NULL!	4	#NULL!	1	1	1	3	1	2	2	1	2	2	1	3	3	1	3	3	1	3	3	1	3	3	1
1001	33	83	165	30.4867	4	3	1	2	2	2	1	1	1	1	1	1	3	3	1	1	4	#NULL!	2	2	1	1	2	2	2	2	1	2	2	1	2	2	1	3	3	1	3	3	1	2	2	1	3	3	1
1002	33	50	160	19.5312	1	3	2	2	1	2	1	1	1	1	1	2	3	3	1	1	1	1	4	#NULL!	1	1	4	4	4	4	1	#NULL!	4	#NULL!	#NULL!	4	1	3	3	1	3	3	#NULL!	#NULL!	4	1	3	3	1
1003	33	103	189	28.8346	3	1	1	8	1	2	1	1	1	1	1	4	4	3	4	#NULL!	4	#NULL!	4	#NULL!	3	3	1	4	1	3	1	1	1	#NULL!	#NULL!	4	1	1	1	1	2	2	1	3	3	1	3	3	1
1004	33	80	165	29.3848	3	2	2	1	1	2	1	1	1	1	1	4	3	3	2	2	4	#NULL!	2	2	2	2	1	4	3	3	1	#NULL!	4	#NULL!	#NULL!	4	1	3	3	1	3	3	1	3	3	1	3	3	1
1005	33	82	176	26.4721	3	3	2	5	1	2	1	1	1	1	1	4	4	3	4	#NULL!	4	#NULL!	4	#NULL!	4	#NULL!	3	3	3	3	1	#NULL!	4	#NULL!	#NULL!	4	1	3	3	1	3	3	1	2	2	1	3	3	#NULL!
1006	33	62	159	24.5243	2	3	2	2	1	2	1	2	1	1	1	3	3	3	1	1	2	2	1	1	2	2	1	1	1	3	1	2	2	1	2	2	1	3	3	1	3	3	1	3	3	1	3	3	1
1007	33	74	168	26.2188	3	3	2	1	2	2	1	1	1	1	1	3	4	3	1	1	1	1	1	1	2	2	3	3	3	3	1	#NULL!	4	1	3	3	1	3	3	1	3	3	1	3	3	1	3	3	1
1008	33	82	169	28.7105	3	2	2	4	1	2	1	1	1	1	1	3	2	3	1	1	4	#NULL!	2	2	1	1	4	4	4	4	1	#NULL!	4	#NULL!	#NULL!	4	1	3	3	1	#NULL!	4	1	3	3	#NULL!	#NULL!	4	#NULL!
1009	33	75	174	24.7721	2	3	2	3	2	2	1	1	2	1	1	2	4	3	1	1	1	1	2	2	1	1	4	1	3	3	1	#NULL!	4	#NULL!	#NULL!	4	1	3	3	1	3	3	1	3	3	1	3	3	#NULL!
1010	33	88	160	34.375	4	2	2	1	2	2	1	1	1	1	1	3	3	3	4	#NULL!	4	#NULL!	4	#NULL!	4	#NULL!	4	4	4	4	1	1	1	#NULL!	#NULL!	4	1	3	3	1	3	3	1	3	3	1	3	3	1
1011	33	60	161	23.1473	2	4	2	2	2	1	1	1	1	1	1	3	3	3	4	#NULL!	3	3	4	#NULL!	1	1	3	4	1	3	1	1	1	1	1	1	1	3	3	1	3	3	1	3	3	1	3	3	1
1012	33	49	155	20.3954	2	4	2	2	2	2	1	1	1	1	1	3	3	3	4	#NULL!	1	1	2	2	1	1	4	1	4	3	1	2	2	1	2	2	1	3	3	1	3	3	1	2	2	1	2	2	1
1013	33	75	167	26.8923	3	3	2	#NULL!	1	2	1	1	1	1	1	3	3	3	4	#NULL!	1	1	2	2	4	#NULL!	1	1	1	1	1	1	1	1	2	2	1	3	3	1	3	3	1	3	3	1	3	3	1
1014	33	58	165	21.3039	2	3	2	1	1	2	1	1	1	1	1	3	3	3	2	2	4	#NULL!	1	1	2	2	4	4	1	2	1	1	1	1	2	2	1	3	3	1	2	2	1	3	3	1	3	3	1
1015	33	60	175	19.5918	1	3	2	6	1	2	1	1	1	1	1	3	3	3	1	1	4	#NULL!	4	#NULL!	1	1	4	4	4	3	1	2	2	1	2	2	1	3	3	1	3	3	1	2	2	1	3	3	1
1016	34	82	176	26.4721	3	2	2	6	2	1	1	1	1	1	1	3	4	3	1	1	4	#NULL!	4	#NULL!	4	#NULL!	4	4	1	1	1	1	1	#NULL!	#NULL!	4	1	3	3	1	3	3	1	3	3	1	3	3	1
1017	34	106	182	32.001	4	3	2	3	2	2	1	1	1	1	1	2	2	3	4	#NULL!	4	#NULL!	4	#NULL!	4	#NULL!	1	1	1	4	1	1	1	1	1	1	1	3	3	1	3	3	1	2	2	1	3	3	1
1018	34	76	168	26.9274	3	3	2	3	3	2	1	1	1	1	1	3	4	3	4	#NULL!	4	#NULL!	4	#NULL!	4	#NULL!	4	4	4	4	1	1	1	#NULL!	#NULL!	4	1	3	3	1	#NULL!	4	#NULL!	#NULL!	4	#NULL!	#NULL!	4	#NULL!
1019	34	92	180	28.3951	3	3	2	9	2	1	1	1	1	1	1	3	3	3	4	#NULL!	4	#NULL!	4	#NULL!	4	#NULL!	3	3	3	3	1	#NULL!	4	#NULL!	#NULL!	4	#NULL!	#NULL!	4	1	#NULL!	4	#NULL!	#NULL!	4	#NULL!	#NULL!	4	1
1020	34	93	180	28.7037	3	3	2	5	2	2	1	1	1	1	1	4	4	4	2	2	1	1	4	#NULL!	4	#NULL!	4	4	4	4	1	1	1	1	2	2	1	3	3	1	3	3	1	3	3	1	3	3	1
1021	34	89	160	34.7656	4	3	2	1	1	2	1	1	1	1	1	3	3	3	1	1	1	1	2	2	2	2	2	4	4	1	1	1	1	1	1	1	1	3	3	1	2	2	1	3	3	1	3	3	1
1022	34	73	172	24.6755	2	4	2	1	1	2	1	1	1	1	1	4	4	3	2	2	1	1	2	2	4	#NULL!	2	2	2	2	1	2	2	1	2	2	1	3	3	1	3	3	1	3	3	1	3	3	1
1023	34	92	180	28.3951	3	3	2	3	3	1	1	1	1	1	1	3	3	3	4	#NULL!	1	1	2	2	4	#NULL!	1	4	4	4	1	1	1	1	1	1	1	3	3	1	2	2	1	2	2	1	2	2	1
1024	34	53	152	22.9398	2	3	1	2	1	2	1	1	1	1	1	4	4	4	1	1	4	#NULL!	2	2	1	1	4	3	3	4	1	1	1	1	1	1	1	1	1	1	3	3	1	3	3	1	3	3	1
1025	34	78	162	29.7211	3	3	1	1	2	2	1	1	1	1	1	3	3	3	4	#NULL!	4	#NULL!	4	#NULL!	3	3	4	4	4	4	1	#NULL!	4	1	3	3	1	3	3	1	3	3	#NULL!	#NULL!	4	1	3	3	1
1026	34	81	168	28.699	3	3	1	2	1	2					2	3	3	3	1	1	1	1	1	1	1	1	4	4	4	4	1	2	2	1	2	2	1	3	3	1	3	3	1	3	3	1	3	3	1
1027	34	64	172	21.6333	2	1	1	#NULL!	3	2	1	1	1	1	1	4	4	4	1	1	1	1	1	1	1	1	2	1	2	2	1	2	2	1	2	2	#NULL!	#NULL!	4	1	2	2	1	2	2	#NULL!	#NULL!	4	1
1028	34	70	166	25.4028	3	2	2	3	2	1	1	1	1	1	1	3	3	3	1	1	1	1	1	1	2	2	3	3	3	3	1	3	3	1	3	3	1	3	3	1	3	3	1	3	3	1	3	3	1
1029	34	105	183	31.3536	4	4	3	4	1	#NULL!	1	1	1	1	1	4	4	4	1	1	1	1	1	1	1	1	1	1	1	1	1	1	1	1	1	1	1	3	3	1	3	3	1	3	3	1	3	3	1
1030	34	54	162	20.5761	2	4	1	2	1	2	1	1	1	1	1	3	3	3	1	1	1	1	2	2	1	1	#NULL!	#NULL!	1	1	1	1	1	1	1	1	1	3	3	1	3	3	1	3	3	1	3	3	1
1031	34	62	160	24.2188	2	3	2	3	3	2	1	1	1	1	1	2	2	3	1	1	1	1	2	2	1	1	1	#NULL!	#NULL!	1	1	1	1	1	1	1	1	3	3	1	3	3	1	1	1	1	3	3	1
1032	34	78	155	32.4662	4	3	2	2	1	2	1	1	1	1	1	3	3	3	1	1	1	1	2	2	2	2	1	1	1	1	1	1	1	1	1	1	1	1	1	1	1	1	1	1	1	1	3	3	1
1033	34	78	167	27.968	3	3	2	1	1	2	1	1	1	1	1	2	2	2	1	1	1	1	1	1	2	2	2	2	2	2	1	1	1	#NULL!	#NULL!	4	#NULL!	#NULL!	4	1	#NULL!	4	#NULL!	#NULL!	4	#NULL!	#NULL!	4	1
1034	34	68	161	26.2336	3	2	1	#NULL!	1	2	1	1	1	1	1	3	3	3	1	1	1	1	2	2	1	1	3	1	1	3	1	3	3	1	3	3	1	3	3	1	3	3	1	3	3	1	3	3	1
1035	34	55	158	22.0317	2	4	2	2	1	2	1	1	1	1	1	3	3	3	4	#NULL!	3	3	4	#NULL!	4	#NULL!	1	4	4	4	1	1	1	#NULL!	#NULL!	4	1	3	3	1	3	3	1	3	3	1	3	3	#NULL!
1036	34	66	153	28.1943	3	2	2	1	1	2	1	1	1	1	1	#NULL!	#NULL!	#NULL!	#NULL!	#NULL!	1	1	1	1	1	1	1	1	1	1	1	1	1	#NULL!	#NULL!	#NULL!	1	3	3	1	3	3	1	3	3	1	3	3	1
1037	34	93	190	25.7618	3	1	2	5	1	2	1	1	1	1	1	3	2	3	1	1	1	1	1	1	1	1	3	2	2	2	1	2	2	1	2	2	1	3	3	1	3	3	1	2	2	1	3	3	1
1038	34	60	173	20.0474	2	3	2	3	1	1		1	1	1	1	3	3	3	#NULL!	#NULL!	4	#NULL!	4	#NULL!	3	3	1	1	4	4	1	#NULL!	4	1	3	3	1	3	3	1	3	3	1	3	3	1	3	3	#NULL!
1039	34	92	158	36.8531	5	2	2	4	1	2	1	1	1	1	1	2	2	2	2	2	1	1	1	1	2	2	2	1	1	1	1	1	1	1	1	1	1	2	2	1	2	2	1	1	1	1	1	1	1
1040	34	70	163	26.3465	3	3	2	9	3	1	1	1	1	1	1	3	3	3	1	1	1	1	2	2	1	1	3	3	3	3	1	#NULL!	4	#NULL!	#NULL!	4	1	3	3	1	2	2	1	2	2	1	2	2	1
1041	34	66	168	23.3844	2	3	2	2	2	2	1	1	1	1	1	3	3	3	2	2	1	1	2	2	2	2	4	1	1	4	1	1	1	1	1	1	1	3	3	1	3	3	1	1	1	1	3	3	#NULL!
1042	34	60	160	23.4375	2	3	2	2	1	2	2	2	1	1	1	3	3	3	1	1	4	#NULL!	4	#NULL!	3	3	3	3	3	3	1	#NULL!	4	#NULL!	#NULL!	4	1	3	3	1	3	3	1	3	3	1	3	3	1
1043	34	49	152	21.2084	2	1	2	1	2	1	2	1	1	1	1	3	3	3	3	3	1	1	2	2	2	2	3	4	3	3	1	#NULL!	4	1	2	2	1	3	3	1	3	3	1	3	3	1	3	3	1
1044	34	45	145	21.4031	2	3	2	2	2	1	2	1	1	1	1	3	3	3	4	#NULL!	3	3	4	#NULL!	3	3	3	4	3	3	1	#NULL!	4	#NULL!	#NULL!	4	1	3	3	1	3	3	1	3	3	1	3	3	1
1045	34	60	168	21.2585	2	3	2	1	1	2	1	1	1	1	2	2	3	3	4	#NULL!	4	#NULL!	4	#NULL!	3	3	1	1	1	2	1	1	1	1	1	1	1	3	3	1	3	3	#NULL!	#NULL!	4	1	3	3	1
1046	34	90	176	29.0548	3	1	2	5	1	1	1	1	1	1	1	2	2	2	1	1	1	1	2	2	1	1	4	4	4	4	1	1	1	1	1	1	#NULL!	#NULL!	4	1	#NULL!	4	1	1	1	#NULL!	#NULL!	4	1
1047	34	69	155	28.7201	3	3	2	3	1	2	1	1	1	1	1	1	3	1	2	2	1	1	2	2	2	2	2	2	2	2	1	2	2	1	2	2	1	3	3	1	3	3	1	3	3	1	3	3	1
1048	34	74	160	28.9062	3	3	2	7	1	2	1	1	1	1	1	3	2	3	1	1	1	1	2	2	1	1	4	1	1	4	1	2	2	1	2	2	1	2	2	1	2	2	1	3	3	1	3	3	1
1049	34	84	172	28.3937	3	3	2	9	1	2	1	1	1	1	1	3	3	3	1	1	1	1	2	2	1	1	2	1	1	4	1	#NULL!	4	#NULL!	#NULL!	4	1	3	3	1	3	3	1	3	3	1	3	3	1
1050	34	65	165	23.8751	2	4	2	2	1	2	1	1	1	1	1	#NULL!	#NULL!	#NULL!	4	#NULL!	#NULL!	#NULL!	4	#NULL!	#NULL!	#NULL!	#NULL!	#NULL!	#NULL!	#NULL!	1	#NULL!	#NULL!	#NULL!	#NULL!	#NULL!	#NULL!	#NULL!	#NULL!	#NULL!	#NULL!	#NULL!	#NULL!	#NULL!	#NULL!	#NULL!	#NULL!	#NULL!	1
1051	34	51	155	21.2279	2	3	2	2	1	2	1	1	1	1	1	3	3	3	4	#NULL!	3	3	1	1	4	#NULL!	4	4	1	4	1	2	2	1	2	2	1	3	3	1	3	3	1	3	3	1	3	3	1
1052	34	72	#NULL!	#NULL!	#NULL!	1	1	7	1	2	1	1	1	1	2	4	4	3	1	1	1	1	4	#NULL!	3	3	3	1	4	4	1	2	2	#NULL!	#NULL!	4	1	2	2	1	#NULL!	4	1	2	2	1	2	2	#NULL!
1053	34	88	173	29.4029	3	3	3	1	1	2	1	1	1	1	1	3	3	3	1	1	1	1	2	2	1	1	4	1	1	1	1	2	2	1	2	2	#NULL!	#NULL!	4	1	#NULL!	4	#NULL!	#NULL!	4	1	3	3	#NULL!
1054	34	86	168	30.4705	4	1	1	1	1	2	1	1	1	1	1	3	3	3	1	1	1	1	1	1	4	#NULL!	4	4	1	4	1	#NULL!	4	#NULL!	#NULL!	4	1	3	3	1	#NULL!	4	1	3	3	1	3	3	#NULL!
1055	34	73	181	22.2826	2	1	1	4	2	2	1	1	1	1	1	4	1	3	1	1	1	1	2	2	2	2	3	3	4	3	1	1	1	#NULL!	#NULL!	4	1	3	3	1	3	3	1	3	3	1	3	3	1
1056	34	60	160	23.4375	2	2	1	1	1	2	1		1	1	1	3	3	3	4	#NULL!	3	3	4	#NULL!	2	2	3	3	#NULL!	3	1	3	3	1	3	3	1	3	3	1	3	3	1	3	3	1	3	3	1
1057	34	62	146	29.0861	3	3	2	2	1	2	1	1	1	1	1	3	3	3	4	#NULL!	4	#NULL!	4	#NULL!	4	#NULL!	4	4	4	4	1	3	3	1	3	3	1	3	3	1	3	3	1	3	3	1	3	3	#NULL!
1058	34	65	162	24.7676	2	4	2	1	2	2	1	1	1	1	1	3	3	3	4	#NULL!	4	#NULL!	4	#NULL!	3	3	4	4	4	4	1	2	2	1	2	2	1	3	3	1	3	3	1	3	3	1	3	3	1
1059	34	75	160	29.2969	3	1	2	1	1	2	1	1	1	1	1	2	4	3	4	#NULL!	4	#NULL!	4	#NULL!	2	2	4	4	1	4	1	#NULL!	4	#NULL!	#NULL!	4	1	3	3	1	3	3	1	3	3	1	3	3	1
1060	34	75	169	26.2596	3	3	2	2	2	2	1	1	1	1	1	3	3	3	2	2	1	1	2	2	2	2	2	2	2	2	1	2	2	1	2	2	1	3	3	1	3	3	1	3	3	1	3	3	1
1061	34	63	159	24.9199	2	3	2	1	1	2	1	1	1	1	1	3	3	3	1	1	2	2	4	#NULL!	4	#NULL!	2	2	2	2	1	2	2	1	2	2	1	3	3	1	3	3	1	3	3	1	3	3	1
1062	34	64	169	22.4082	2	3	2	2	1	2	1	1	1	1	1	3	3	3	4	#NULL!	1	1	1	1	3	3	4	1	1	4	1	1	1	1	1	1	1	3	3	1	3	3	1	3	3	1	3	3	1
1063	34	97	174	32.0386	4	1	2	8	1	2	1	1	1	1	1	4	3	3	1	1	2	2	2	2	1	1	3	3	3	3	1	1	1	#NULL!	#NULL!	4	1	3	3	1	3	3	#NULL!	#NULL!	4	1	3	3	1
1064	34	60	155	24.974	2	3	1	#NULL!	1	2	1	1	1	1	1	3	4	3	1	1	1	1	2	2	1	1	2	4	3	3	1	2	2	1	2	2	1	3	3	1	3	3	1	3	3	1	3	3	1
1065	34	53	159	20.9644	2	2	1	1	2	2	1	1	1	1	1	3	3	3	1	1	1	1	1	1	1	1	4	4	4	4	1	2	2	1	3	3	1	3	3	1	3	3	1	3	3	1	3	3	1
1066	34	52	158	20.83	2	4	2	#NULL!	1	1	1	1	1	1	1	3	3	3	4	#NULL!	4	#NULL!	2	2	3	3	3	3	3	3	1	2	2	1	3	3	1	3	3	1	3	3	1	3	3	1	3	3	1
1067	34	61	157	24.7475	2	4	2	#NULL!	1	2	1	1	1	1	1	2	3	3	1	1	1	1	2	2	1	1	2	2	2	2	1	2	2	1	2	2	1	2	2	1	3	3	1	3	3	1	3	3	1
1068	34	68	172	22.9854	2	3	2	6	2	2	1	1	1	1	1	3	4	3	4	#NULL!	4	#NULL!	4	#NULL!	3	3	3	1	4	3	1	1	1	1	1	1	1	3	3	1	2	2	1	2	2	1	2	2	1
1069	34	68	160	26.5625	3	4	2	2	2	2	1	1	1	1	1	3	3	3	1	1	2	2	2	2	1	1	1	1	2	2	1	1	1	1	1	1	1	3	3	1	3	3	1	3	3	1	3	3	1
1070	34	100	172	33.8021	4	2	2	3	2	2	1	1	1	1	1	3	3	3	2	2	#NULL!	#NULL!	2	2	2	2	4	1	3	3	1	2	2	1	2	2	1	3	3	1	3	3	#NULL!	#NULL!	4	1	3	3	#NULL!
1071	34	80	182	24.1517	2	3	2	3	3	2	1	1	1	1	1	2	3	3	2	2	4	#NULL!	4	#NULL!	4	#NULL!	1	1	1	1	1	3	3	1	3	3	1	3	3	1	3	3	1	3	3	1	3	3	1
1072	34	69	162	26.2917	3	1	1	1	1	2	1	1	1	1	1	4	3	3	3	3	#NULL!	#NULL!	#NULL!	#NULL!	#NULL!	#NULL!	#NULL!	#NULL!	#NULL!	#NULL!	1	3	3	1	3	3	1	3	3	1	3	3	1	3	3	1	3	3	1
1073	34	62	172	20.9573	2	1	2	#NULL!	1	2	1	1	1	1	1	3	3	3	4	#NULL!	2	2	4	#NULL!	4	#NULL!	1	1	2	1	1	1	1	1	1	1	1	3	3	1	3	3	1	3	3	1	3	3	#NULL!
1074	35	60	159	23.7332	2	3	2	#NULL!	1	2	1	1	1	1	1	4	4	3	4	#NULL!	3	3	4	#NULL!	3	3	4	4	4	4	1	3	3	1	3	3	1	3	3	1	3	3	1	3	3	1	3	3	#NULL!
1075	35	64	158	25.6369	3	3	2	1	1	2	1	1	1	1	1	3	3	3	4	#NULL!	3	3	2	2	3	3	4	4	4	4	1	1	1	1	1	1	1	3	3	1	3	3	1	3	3	1	3	3	1
1076	35	66	165	24.2424	2	3	3	#NULL!	1	2	1	1	1	1	1	3	3	3	2	2	1	1	2	2	3	3	4	2	2	4	1	2	2	1	2	2	1	3	3	1	3	3	#NULL!	#NULL!	4	1	3	3	#NULL!
1077	35	67	163	25.2174	3	3	2	2	1	2	1	1	1	1	1	2	3	3	1	1	1	1	1	1	1	1	1	4	4	1	1	1	1	#NULL!	#NULL!	4	#NULL!	#NULL!	4	1	#NULL!	4	1	3	3	1	3	3	1
1078	35	85	171	29.0688	3	2	2	3	1	2	1	1	1	1	1	2	3	3	2	2	1	1	2	2	2	2	4	4	4	4	1	2	2	1	2	2	1	3	3	1	2	2	1	3	3	1	2	2	1
1079	35	73	158	29.2421	3	3	2	9	3	2	1	1	1	1	1	4	3	3	1	1	3	3	2	2	1	1	3	1	4	3	1	#NULL!	4	1	3	3	1	3	3	1	3	3	1	3	3	1	3	3	1
1080	35	64	158	25.6369	3	4	2	2	2	2	1	1	1	1	1	3	3	3	1	1	2	2	2	2	1	1	4	4	4	4	1	2	2	1	2	2	1	3	3	1	3	3	1	2	2	1	3	3	1
1081	35	85	156	34.9277	4	3	2	2	3	2	1	1	1	1	1	4	4	4	4	#NULL!	4	#NULL!	4	#NULL!	4	#NULL!	4	4	4	4	1	1	1	#NULL!	#NULL!	4	#NULL!	#NULL!	4	1	#NULL!	4	#NULL!	#NULL!	4	#NULL!	#NULL!	4	1
1082	35	66	165	24.2424	2	3	2	2	1	2	1	1	1	1	1	3	3	3	1	1	1	1	1	1	1	1	4	4	2	1	1	2	2	1	2	2	1	3	3	1	3	3	1	3	3	1	3	3	1
1083	35	75	164	27.8852	3	4	2	3	1	2	1	1	1	1	1	3	3	3	4	#NULL!	1	1	2	2	1	1	1	4	4	4	1	2	2	1	2	2	1	2	2	1	2	2	1	2	2	5	2	2	#NULL!
1084	35	79	155	32.8824	4	3	2	2	2	2	1	1	1	1	1	#NULL!	#NULL!	#NULL!	1	1	1	1	1	1	4	#NULL!	2	4	1	1	1	2	2	1	2	2	#NULL!	#NULL!	#NULL!	#NULL!	#NULL!	#NULL!	#NULL!	#NULL!	#NULL!	#NULL!	#NULL!	#NULL!	1
1085	35	75	154	31.6242	4	3	2	9	2	2	1	1	1	1	1	3	3	3	1	1	1	1	1	1	4	#NULL!	4	4	4	3	1	2	2	1	2	2	1	3	3	1	3	3	1	3	3	1	3	3	1
1086	35	84	184	24.811	2	3	1	9	1	2	1	1	1	1	1	3	3	3	1	1	1	1	2	2	3	3	3	3	3	3	1	#NULL!	4	1	3	3	1	3	3	1	3	3	1	3	3	1	3	3	1
1087	35	65	163	24.4646	2	3	2	1	1	2	2	1	1	1	1	3	3	3	4	#NULL!	1	1	2	2	2	2	1	4	4	4	1	#NULL!	4	#NULL!	#NULL!	4	#NULL!	#NULL!	4	1	3	3	1	3	3	1	3	3	1
1088	35	90	165	33.0579	4	1	2	5	1	2	1	1	1	1	1	4	3	3	1	1	1	1	2	2	1	1	2	1	2	2	1	1	1	1	1	1	1	2	2	1	3	3	1	3	3	1	3	3	1
1089	35	69	167	24.7409	2	1	1	5	2	2	1	1	1	1	1	2	2	4	1	1	2	2	2	2	1	1	1	1	1	1	1	1	1	1	1	1	1	2	2	1	2	2	1	2	2	5	2	2	1
1090	35	90	168	31.8878	4	3	2	2	2	2	1	1	1	1	1	2	3	3	1	1	1	1	2	2	4	#NULL!	1	4	1	4	1	2	2	1	2	2	#NULL!	#NULL!	4	1	#NULL!	4	#NULL!	#NULL!	4	#NULL!	#NULL!	4	1
1091	35	75	170	25.9516	3	1	1	1	1	2	1	1	1	1	1	4	4	4	2	2	2	2	2	2	2	2	1	1	1	1	1	#NULL!	4	#NULL!	#NULL!	4	#NULL!	#NULL!	4	1	#NULL!	4	#NULL!	#NULL!	4	#NULL!	#NULL!	4	1
1092	35	63	160	24.6094	2	1	2	3	1	1	1	1	1	1	1	2	3	3	4	#NULL!	4	#NULL!	4	#NULL!	4	#NULL!	4	4	4	4	1	#NULL!	4	#NULL!	#NULL!	4	#NULL!	#NULL!	4	1	#NULL!	4	#NULL!	#NULL!	4	#NULL!	#NULL!	4	#NULL!
1093	35	64	168	22.6757	2	3	2	1	2	2	1	1	1	1	1	3	3	3	2	2	1	1	2	2	2	2	3	3	3	3	1	#NULL!	4	1	1	1	1	3	3	1	3	3	1	3	3	1	3	3	1
1094	35	78	163	29.3575	3	2	2	1	1	2	1	1	1	1	1	4	3	3	4	#NULL!	3	3	3	3	3	3	3	4	4	4	1	3	3	1	3	3	1	3	3	1	3	3	1	3	3	1	3	3	1
1095	35	50	165	18.3655	1	3	2	3	2	2	1	1	1	1	1	3	3	3	4	#NULL!	4	#NULL!	4	#NULL!	4	#NULL!	4	4	4	4	1	3	3	1	3	3	1	3	3	1	3	3	1	3	3	1	3	3	#NULL!
1096	35	65	160	25.3906	3	1	2	5	1	1	1	1	1	1	1	3	3	3	4	#NULL!	4	#NULL!	4	#NULL!	2	2	1	4	4	3	1	2	2	1	3	3	1	3	3	1	3	3	1	3	3	1	3	3	1
1097	35	57	163	21.4536	2	3	2	2	1	2	1	1	1	1	1	3	3	3	4	#NULL!	4	#NULL!	4	#NULL!	4	#NULL!	4	4	4	1	1	#NULL!	4	#NULL!	#NULL!	4	1	3	3	1	3	3	#NULL!	#NULL!	4	1	3	3	#NULL!
1098	35	65	163	24.4646	2	3	2	2	1	2	1	1	1	1	1	3	3	3	4	#NULL!	4	#NULL!	4	#NULL!	4	#NULL!	4	4	4	4	1	#NULL!	4	#NULL!	#NULL!	4	1	3	3	1	3	3	1	3	3	1	3	3	#NULL!
1099	35	69	163	25.9701	3	1	2	1	1	2	1	1	1	1	1	3	3	3	2	2	4	#NULL!	2	2	4	#NULL!	1	4	4	4	1	1	1	#NULL!	#NULL!	4	#NULL!	#NULL!	4	1	#NULL!	4	#NULL!	#NULL!	4	1	1	1	#NULL!
1100	35	80	168	28.3447	3	3	2	2	2	2	1	1	1	1	1	4	3	3	4	#NULL!	4	#NULL!	2	2	4	#NULL!	4	4	4	4	5	3	3	1	3	3	1	3	3	1	3	3	1	3	3	1	3	3	1
1101	35	51	164	18.9619	1	3	3	6	3	2	1	1	1	1	2	3	3	3	4	#NULL!	4	#NULL!	4	#NULL!	4	#NULL!	4	4	4	4	1	#NULL!	4	#NULL!	#NULL!	4	#NULL!	#NULL!	4	1	#NULL!	4	#NULL!	#NULL!	4	#NULL!	#NULL!	4	#NULL!
1102	35	70	150	31.1111	4	1	1	5	1	2	1	1	1	1	1	1	4	4	2	2	1	1	2	2	1	1	2	2	2	2	1	2	2	1	2	2	#NULL!	#NULL!	4	1	#NULL!	4	1	2	2	#NULL!	#NULL!	4	1
1103	35	100	160	39.0625	5	3	2	2	1	2	1	1	1	1	1	3	3	3	4	#NULL!	1	1	2	2	1	1	3	3	3	3	1	2	2	1	3	3	1	3	3	1	3	3	1	3	3	1	3	3	1
1104	35	59	160	23.0469	2	4	2	2	2	2	1	1	1	1	1	3	3	3	2	2	1	1	1	1	1	1	1	1	1	3	1	2	2	1	3	3	1	3	3	1	3	3	1	3	3	1	3	3	1
1105	35	93	173	31.0735	4	3	2	1	2	2	1	1	1	1	1	3	3	3	4	#NULL!	1	1	4	#NULL!	3	3	3	1	1	4	1	1	1	#NULL!	#NULL!	4	1	3	3	1	3	3	#NULL!	#NULL!	4	1	3	3	1
1106	35	70	168	24.8016	2	3	2	2	2	2			1	1	1	#NULL!	#NULL!	#NULL!	#NULL!	#NULL!	1	1	2	2	2	2	#NULL!	#NULL!	1	#NULL!	1	1	1	#NULL!	#NULL!	#NULL!	#NULL!	#NULL!	#NULL!	#NULL!	#NULL!	#NULL!	#NULL!	#NULL!	#NULL!	#NULL!	#NULL!	#NULL!	1
1107	35	51	162	19.433	1	3	2	1	2	2	1	1	1	1	1	4	4	4	4	#NULL!	4	#NULL!	4	#NULL!	3	3	3	3	4	4	1	1	1	#NULL!	#NULL!	4	#NULL!	#NULL!	4	1	3	3	1	1	1	1	3	3	1
1108	35	75	160	29.2969	3	1	2	1	1	2	1	1	1	1	1	3	3	3	4	#NULL!	1	1	2	2	1	1	4	4	4	4	1	#NULL!	4	#NULL!	#NULL!	4	1	3	3	1	3	3	1	3	3	1	3	3	#NULL!
1109	35	75	#NULL!	#NULL!	#NULL!	3	2	9	1	2	1	1	1	1	1	3	3	3	4	#NULL!	3	3	4	#NULL!	1	1	1	1	1	4	1	1	1	1	3	3	1	3	3	1	3	3	1	3	3	1	3	3	1
1110	35	74	170	25.6055	3	1	1	7	1	2	1	1	1	1	1	4	4	4	2	2	4	#NULL!	2	2	1	1	4	4	4	4	1	2	2	1	1	1	#NULL!	#NULL!	4	1	#NULL!	4	#NULL!	#NULL!	4	#NULL!	#NULL!	4	1
1111	35	85	171	29.0688	3	3	2	1	1	2	1	1	1	1	1	3	3	3	4	#NULL!	4	#NULL!	4	#NULL!	2	2	3	3	3	3	1	2	2	1	2	2	1	3	3	1	3	3	1	3	3	1	3	3	1
1112	35	107	162	40.7712	5	4	1	#NULL!	1	2	1	1	1	1	1	3	4	4	1	1	1	1	2	2	1	1	4	1	4	4	1	2	2	1	2	2	1	3	3	1	3	3	1	3	3	1	2	2	1
1113	35	107	178	33.771	4	3	2	8	3	1	1	1	1	1	1	1	1	3	1	1	1	1	2	2	1	1	4	4	4	2	1	2	2	1	3	3	1	3	3	1	3	3	1	3	3	1	3	3	1
1114	35	79	155	32.8824	4	4	2	3	2	2	1	1	1	1	1	3	3	3	2	2	4	#NULL!	4	#NULL!	4	#NULL!	4	4	4	4	1	1	1	1	3	3	1	3	3	1	2	2	1	3	3	1	3	3	1
1115	35	93	187	26.595	3	3	2	6	2	2	1	1	1	1	1	3	4	3	1	1	4	#NULL!	2	2	1	1	3	4	3	3	1	2	2	1	2	2	1	2	2	1	2	2	1	2	2	1	2	2	1
1116	36	100	183	29.8606	3	3	2	6	1	2	1	1	1	1	1	3	2	3	4	#NULL!	3	3	4	#NULL!	4	#NULL!	4	4	1	4	1	2	2	1	2	2	1	3	3	1	3	3	1	3	3	1	3	3	1
1117	36	98	185	28.634	3	4	2	3	1	2	1	1	1	1	1	3	3	3	1	1	1	1	2	2	1	1	1	3	1	#NULL!	1	3	3	1	3	3	1	3	3	1	3	3	1	3	3	1	3	3	1
1118	36	80	160	31.25	4	3	2	1	1	2	1	1	1	1	1	3	3	3	4	#NULL!	4	#NULL!	4	#NULL!	4	#NULL!	4	4	3	3	1	2	2	1	3	3	1	3	3	1	#NULL!	4	#NULL!	#NULL!	4	1	3	3	1
1119	36	92	176	29.7004	3	3	2	6	2	1	1	1	1	1	1	4	4	3	1	1	1	1	2	2	1	1	4	3	3	3	1	1	1	#NULL!	#NULL!	4	#NULL!	#NULL!	4	1	2	2	1	2	2	1	3	3	1
1120	36	85	179	26.5285	3	3	2	3	2	1	1	1	1	1	1	2	3	3	4	#NULL!	1	1	2	2	2	2	2	2	2	2	1	#NULL!	4	#NULL!	#NULL!	4	1	3	3	1	3	3	1	3	3	1	3	3	#NULL!
1121	36	75	170	25.9516	3	3	2	9	2	2	1	1	1	1	1	4	3	3	4	#NULL!	4	#NULL!	4	#NULL!	4	#NULL!	4	1	4	4	1	3	3	1	3	3	1	3	3	1	3	3	1	3	3	1	3	3	1
1122	36	51	162	19.433	1	3	2	1	1	2	1	1	1	1	1	3	4	3	1	1	1	1	1	1	1	1	3	3	3	3	1	2	2	1	2	2	1	3	3	1	3	3	1	3	3	1	3	3	1
1123	36	120	183	35.8327	5	3	2	9	1	2	1	1	1	1	1	3	1	3	4	#NULL!	4	#NULL!	4	#NULL!	4	#NULL!	1	4	2	4	1	#NULL!	4	#NULL!	#NULL!	4	#NULL!	#NULL!	4	1	2	2	1	2	2	1	2	2	1
1124	36	96	168	34.0136	4	1	2	8	1	1	1	1	1	1	1	2	4	2	1	1	1	1	2	2	1	1	2	2	2	2	1	1	1	#NULL!	#NULL!	4	#NULL!	#NULL!	4	1	#NULL!	4	#NULL!	#NULL!	4	#NULL!	#NULL!	4	1
1125	36	59	162	22.4813	2	3	2	1	1	2	1	1	1	1	1	3	3	3	1	1	1	1	2	2	1	1	4	4	4	4	1	2	2	1	2	2	1	3	3	1	3	3	1	2	2	1	3	3	1
1126	36	77	160	30.0781	4	1	2	#NULL!	1	2	1	1	1	1	1	2	3	3	1	1	1	1	4	#NULL!	4	#NULL!	3	4	4	3	1	1	1	1	2	2	1	3	3	1	3	3	1	3	3	1	3	3	1
1127	36	70	165	25.7117	3	3	2	2	3	2	1	1	1	1	1	3	3	3	2	2	1	1	2	2	1	1	2	1	2	2	1	2	2	1	2	2	1	3	3	1	3	3	1	3	3	1	3	3	1
1128	36	90	171	30.7787	4	4	2	3	2	2	2	1	1	1	1	4	3	3	1	1	1	1	2	2	1	1	2	4	4	3	1	2	2	1	2	2	1	3	3	1	3	3	1	3	3	1	3	3	1
1129	36	98	190	27.1468	3	1	2	5	2	2	1	1	1	1	1	4	4	3	4	#NULL!	4	#NULL!	4	#NULL!	4	#NULL!	4	4	3	3	1	2	2	1	2	2	1	3	3	1	3	3	1	2	2	1	3	3	1
1130	36	70	172	23.6614	2	4	2	4	1	2	1	1	1	1	1	4	4	4	4	#NULL!	4	#NULL!	4	#NULL!	4	#NULL!	4	4	4	4	1	#NULL!	4	#NULL!	#NULL!	4	#NULL!	#NULL!	4	1	#NULL!	4	#NULL!	#NULL!	4	#NULL!	#NULL!	4	#NULL!
1131	36	69	165	25.3444	3	2	2	1	1	2	1	1	1	1	1	2	3	3	1	1	1	1	2	2	1	1	3	2	1	2	1	2	2	1	2	2	1	3	3	1	2	2	1	2	2	1	3	3	1
1132	36	91	167	32.6294	4	3	2	1	1	2	1	1	1	1	1	3	3	3	2	2	1	1	2	2	4	#NULL!	3	3	4	4	1	3	3	1	3	3	1	3	3	1	3	3	1	3	3	1	3	3	1
1133	36	82	176	26.4721	3	1	2	3	1	2	1	1	1	1	1	4	4	4	4	#NULL!	1	1	2	2	1	1	1	4	3	1	1	1	1	1	1	1	1	3	3	1	3	3	1	3	3	1	3	3	#NULL!
1134	36	78	169	27.31	3	3	2	5	1	2	2	2	2	2	2	3	4	3	4	#NULL!	4	#NULL!	4	#NULL!	4	#NULL!	4	4	4	4	1	#NULL!	4	#NULL!	#NULL!	4	#NULL!	#NULL!	4	5	3	3	#NULL!	#NULL!	4	#NULL!	#NULL!	4	#NULL!
1135	36	#NULL!	162	#NULL!	#NULL!	3	2	2	2	2	1	1	1	1	1	3	3	3	1	1	1	1	2	2	1	1	1	1	1	1	1	2	2	1	2	2	1	3	3	1	3	3	1	3	3	1	3	3	1
1136	36	96	178	30.2992	4	3	2	2	2	2	1	1	1	1	1	3	3	2	4	#NULL!	1	1	2	2	2	2	2	2	2	2	1	2	2	1	2	2	1	3	3	1	3	3	1	2	2	1	3	3	1
1137	36	88	159	34.8087	4	1	1	1	2	2	1	1	1	1	1	2	2	3	#NULL!	#NULL!	1	1	4	#NULL!	4	#NULL!	3	3	1	3	1	#NULL!	4	1	2	2	1	3	3	1	3	3	1	3	3	1	3	3	1
1138	36	56	162	21.3382	2	3	1	7	3	2	1	1	1	1	2	4	4	3	1	1	1	1	2	2	1	1	1	3	1	4	1	1	1	#NULL!	#NULL!	4	1	3	3	1	#NULL!	4	1	3	3	1	3	3	1
1139	36	65	174	21.4692	2	4	3	3	2	2	2	1	1	1	2	4	4	4	1	1	4	#NULL!	4	#NULL!	4	#NULL!	1	4	4	4	1	1	1	#NULL!	#NULL!	4	#NULL!	#NULL!	4	1	#NULL!	4	#NULL!	#NULL!	4	#NULL!	#NULL!	4	#NULL!
1140	36	64	160	25	2	2	2	3	1	2	1	1	1	1	1	2	3	3	4	#NULL!	4	#NULL!	4	#NULL!	4	#NULL!	1	1	1	1	1	1	1	1	3	3	1	3	3	1	3	3	1	3	3	1	3	3	1
1141	36	67	172	22.6474	2	1	2	5	1	2	1	2	1	1	1	4	2	3	4	#NULL!	4	#NULL!	4	#NULL!	4	#NULL!	4	4	4	4	1	3	3	1	3	3	1	3	3	1	3	3	1	3	3	1	3	3	1
1142	36	59	162	22.4813	2	3	2	2	2	2	1	1	1	1	1	2	2	2	1	1	2	2	1	1	1	1	3	3	3	1	1	1	1	1	1	1	#NULL!	#NULL!	4	1	2	2	1	3	3	1	3	3	#NULL!
1143	36	77	168	27.2817	3	4	2	2	1	2	1	1	1	1	1	4	#NULL!	#NULL!	#NULL!	#NULL!	#NULL!	#NULL!	1	1	#NULL!	#NULL!	#NULL!	#NULL!	#NULL!	#NULL!	1	#NULL!	#NULL!	1	3	3	#NULL!	#NULL!	#NULL!	#NULL!	#NULL!	#NULL!	1	1	1	#NULL!	#NULL!	#NULL!	#NULL!
1144	36	49	157	19.8791	1	3	3	#NULL!	2	2	1	1	1	1	1	3	3	3	4	#NULL!	3	3	4	#NULL!	1	1	3	3	3	1	1	3	3	1	3	3	1	3	3	#NULL!	#NULL!	#NULL!	1	3	3	1	3	3	#NULL!
1145	36	67	182	20.227	2	1	1	7	2	1	1	1	1	1	1	3	3	3	1	1	1	1	2	2	4	#NULL!	3	3	3	3	1	2	2	1	3	3	1	3	3	1	3	3	1	3	3	1	3	3	1
1146	36	86	160	33.5938	4	4	2	2	2	2					1	3	3	3	1	1	4	#NULL!	4	#NULL!	4	#NULL!	4	4	1	4	1	#NULL!	4	#NULL!	#NULL!	4	#NULL!	#NULL!	4	1	#NULL!	4	1	3	3	1	3	3	1
1147	36	62	#NULL!	#NULL!	#NULL!	3	2	2	1	2	2	1	1	1	1	3	3	3	2	2	1	1	2	2	2	2	2	2	1	2	1	2	2	1	2	2	1	3	3	1	3	3	1	3	3	1	3	3	1
1148	36	74	175	24.1633	2	3	2	1	2	2	1	1	1	1	1	2	3	3	2	2	1	1	2	2	4	#NULL!	4	4	3	3	1	2	2	1	3	3	1	2	2	1	3	3	1	3	3	1	3	3	1
1149	36	84	164	31.2314	4	2	2	9	1	2	1	1	1	1	1	3	3	3	1	1	2	2	1	1	4	#NULL!	1	1	1	1	1	1	1	#NULL!	#NULL!	4	1	3	3	1	3	3	1	1	1	1	3	3	1
1150	36	85	162	32.3884	4	3	2	2	2	2	1	1	1	1	1	#NULL!	#NULL!	#NULL!	1	1	1	1	1	1	#NULL!	#NULL!	#NULL!	#NULL!	1	1	1	1	1	#NULL!	#NULL!	#NULL!	#NULL!	#NULL!	#NULL!	#NULL!	#NULL!	#NULL!	#NULL!	#NULL!	#NULL!	#NULL!	#NULL!	#NULL!	4
1151	36	80	170	27.6817	3	4	3	2	1	2	1	1	1	1	1	3	3	3	4	#NULL!	3	3	4	#NULL!	3	3	3	3	3	3	1	#NULL!	4	#NULL!	#NULL!	4	1	3	3	1	#NULL!	4	1	3	3	1	3	3	1
1152	36	62	152	26.8352	3	3	2	9	1	2	1	1	1	1	1	3	3	3	4	#NULL!	4	#NULL!	4	#NULL!	4	#NULL!	4	4	4	4	1	2	2	1	3	3	1	3	3	1	3	3	1	3	3	1	3	3	1
1153	36	62	152	26.8352	3	3	2	9	1	2	1	1	1	1	1	3	3	3	4	#NULL!	4	#NULL!	4	#NULL!	4	#NULL!	4	4	4	4	1	2	2	1	3	3	1	3	3	1	3	3	1	3	3	1	3	3	1
1154	36	80	183	23.8884	2	4	3	6	1	2	1	1	1	1	1	3	3	3	2	2	1	1	2	2	2	2	3	4	4	3	1	2	2	1	2	2	1	3	3	1	2	2	1	2	2	1	2	2	1
1155	36	79	176	25.5036	3	3	2	1	1	2	1	1	1	1	1	4	3	3	1	1	2	2	1	1	4	#NULL!	1	4	4	1	1	3	3	1	3	3	1	3	3	1	2	2	1	3	3	1	3	3	1
1156	37	60	158	24.0346	2	1	2	1	2	2	2	1	1	1	1	2	3	3	1	1	1	1	2	2	2	2	1	1	1	1	1	1	1	1	1	1	1	3	3	1	3	3	1	3	3	1	1	1	1
1157	37	70	156	28.764	3	3	2	2	2	2	1	1	1	1	1	1	3	3	1	1	2	2	1	1	1	1	1	1	1	1	1	3	3	1	3	3	1	3	3	1	3	3	1	3	3	1	3	3	1
1158	37	114	147	52.7558	5	3	2	9	1	2	1	1	1	1	1	3	3	3	1	1	4	#NULL!	4	#NULL!	3	3	4	4	4	4	1	#NULL!	4	1	3	3	1	3	3	1	3	3	1	3	3	1	3	3	#NULL!
1159	37	75	180	23.1481	2	4	2	5	3	2	1	1	1	1	1	2	2	3	1	1	4	#NULL!	1	1	1	1	4	4	4	4	1	2	2	1	2	2	1	3	3	1	3	3	1	3	3	1	2	2	1
1160	37	60	157	24.3418	2	3	2	3	2	2	1	1	1	1	1	3	3	3	2	2	4	#NULL!	4	#NULL!	4	#NULL!	4	4	4	4	1	#NULL!	4	#NULL!	#NULL!	4	1	3	3	1	3	3	1	3	3	1	3	3	#NULL!
1161	37	70	170	24.2215	2	3	3	1	1	2	1	1	1	1	1	3	3	3	1	1	1	1	2	2	1	1	4	4	4	4	1	2	2	1	2	2	1	3	3	1	2	2	1	2	2	1	3	3	1
1162	37	75	180	23.1481	2	4	2	5	3	2	1	1	1	1	1	2	2	3	1	1	4	#NULL!	1	1	1	1	4	4	4	4	1	2	2	1	2	2	1	3	3	1	3	3	1	3	3	1	2	2	1
1163	37	70	163	26.3465	3	3	2	3	1	2	1	1	1	1	1	4	3	3	1	1	1	1	2	2	1	1	4	4	4	4	1	#NULL!	4	#NULL!	#NULL!	4	#NULL!	#NULL!	4	1	#NULL!	4	#NULL!	#NULL!	4	1	3	3	#NULL!
1164	37	63	169	22.0581	2	3	2	2	1	2	1	1	1	1	1	1	1	1	4	#NULL!	2	2	1	1	2	2	2	2	2	2	1	2	2	#NULL!	#NULL!	#NULL!	1	2	2	1	2	2	#NULL!	#NULL!	4	#NULL!	#NULL!	#NULL!	#NULL!
1165	37	78	163	29.3575	3	3	2	1	2	2	1	1	1	1	1	3	3	3	4	#NULL!	1	1	2	2	1	1	4	4	4	4	1	#NULL!	4	1	2	2	1	3	3	1	3	3	1	3	3	1	3	3	#NULL!
1166	37	50	169	17.5064	1	4	2	2	2	2	1	1	1	1	1	3	3	3	1	1	4	#NULL!	1	1	1	1	4	4	4	4	1	#NULL!	4	#NULL!	#NULL!	4	#NULL!	#NULL!	4	1	3	3	#NULL!	#NULL!	4	1	3	3	1
1167	37	101	181	30.8293	4	4	1	2	2	2	1	1	1	1	1	3	3	3	1	1	4	#NULL!	4	#NULL!	4	#NULL!	4	4	4	1	1	1	1	1	3	3	#NULL!	#NULL!	4	1	#NULL!	4	#NULL!	#NULL!	4	#NULL!	#NULL!	4	1
1168	37	80	167	28.6851	3	4	2	2	1	2	1	1	1	1	1	4	4	4	2	2	1	1	2	2	2	2	1	1	2	2	1	1	1	1	1	1	1	1	1	1	#NULL!	4	1	3	3	1	3	3	1
1169	37	63	172	21.2953	2	1	2	2	1	2	1	1	1	1	1	3	4	3	1	1	3	3	1	1	2	2	1	1	1	1	1	1	1	1	1	1	1	3	3	1	3	3	1	2	2	1	3	3	1
1170	37	89	167	31.9122	4	3	2	2	1	2	1	1	1	1	1	1	3	3	1	1	1	1	2	2	1	1	4	4	4	4	1	2	2	1	2	2	1	3	3	1	3	3	1	3	3	1	3	3	1
1171	37	90	168	31.8878	4	1	2	1	1	2	1	1	1	1	1	3	3	3	4	#NULL!	4	#NULL!	4	#NULL!	3	3	4	4	4	4	1	#NULL!	4	#NULL!	#NULL!	4	1	3	3	1	3	3	1	3	3	1	3	3	#NULL!
1172	37	58	#NULL!	#NULL!	#NULL!	2	1	7	3	2	1	1	1	1	1	3	4	3	1	1	4	#NULL!	4	#NULL!	4	#NULL!	4	4	4	4	1	#NULL!	4	#NULL!	#NULL!	4	#NULL!	#NULL!	4	1	#NULL!	4	#NULL!	#NULL!	4	#NULL!	#NULL!	4	#NULL!
1173	37	61	162	23.2434	2	2	2	3	2	2	1	1	1	1	1	3	3	4	2	2	4	#NULL!	1	1	4	#NULL!	4	4	4	4	1	1	1	#NULL!	#NULL!	4	1	3	3	1	3	3	1	3	3	1	3	3	1
1174	37	60	165	22.0386	2	1	1	#NULL!	1	2	1	1	1	1	1	2	2	2	1	1	1	1	2	2	1	1	1	2	1	1	1	1	1	1	1	1	1	3	3	1	3	3	1	2	2	1	2	2	1
1175	37	80	174	26.4236	3	1	1	5	1	2	1	1	1	1	1	3	3	3	2	2	1	1	1	1	1	1	3	1	2	3	1	#NULL!	4	1	2	2	1	2	2	1	2	2	1	2	2	1	3	3	1
1176	37	68	168	24.093	2	3	3	#NULL!	1	1	1	1	1	1	1	3	3	3	4	#NULL!	4	#NULL!	4	#NULL!	4	#NULL!	4	4	4	4	1	#NULL!	4	#NULL!	#NULL!	4	1	3	3	1	2	2	#NULL!	#NULL!	4	#NULL!	#NULL!	4	1
1177	37	59	179	18.4139	1	2	1	9	1	2	1	1	1	1	1	2	3	3	1	1	1	1	2	2	1	1	1	1	1	1	1	2	2	1	2	2	#NULL!	#NULL!	4	1	#NULL!	4	#NULL!	#NULL!	4	1	2	2	1
1178	37	56	155	23.3091	2	2	2	2	1	2	1	1	1	1	1	3	3	3	1	1	2	2	4	#NULL!	4	#NULL!	4	1	4	4	1	1	1	1	1	1	1	3	3	1	3	3	1	3	3	1	3	3	1
1179	37	59	156	24.2439	2	2	2	8	2	2	1	1	1	1	1	3	3	3	3	3	1	1	2	2	2	2	3	3	4	3	1	#NULL!	4	#NULL!	#NULL!	4	1	3	3	1	3	3	#NULL!	#NULL!	4	1	3	3	1
1180	37	60	161	23.1473	2	2	2	1	2	2	1	1	1	1	1	3	3	3	1	1	1	1	4	#NULL!	4	#NULL!	1	1	1	3	1	2	2	1	2	2	1	3	3	1	3	3	1	2	2	1	3	3	1
1181	37	67	172	22.6474	2	3	2	5	2	1	2	1	2	1	2	2	2	2	1	1	1	1	1	1	1	1	2	1	1	1	1	2	2	1	2	2	1	1	1	1	1	1	1	1	1	1	1	1	1
1182	37	83	181	25.335	3	3	2	9	2	2	1	1	1	1	1	4	4	3	1	1	1	1	2	2	1	1	4	4	4	4	5	3	3	1	3	3	1	1	1	5	3	3	5	3	3	1	3	3	1
1183	37	87	173	29.0688	3	2	2	5	1	1	1	1	1	1	1	4	4	3	4	#NULL!	4	#NULL!	4	#NULL!	4	#NULL!	4	4	4	4	1	#NULL!	4	#NULL!	#NULL!	4	1	3	3	1	3	3	1	3	3	1	3	3	#NULL!
1184	37	63	153	26.9127	3	3	2	2	2	2					1	#NULL!	#NULL!	#NULL!	#NULL!	#NULL!	#NULL!	#NULL!	#NULL!	#NULL!	#NULL!	#NULL!	#NULL!	1	#NULL!	#NULL!	1	1	1	#NULL!	#NULL!	#NULL!	#NULL!	#NULL!	#NULL!	#NULL!	#NULL!	#NULL!	#NULL!	#NULL!	#NULL!	#NULL!	#NULL!	#NULL!	#NULL!
1185	37	81	180	25	2	2	1	8	2	2	1	1	1	1	2	3	4	3	1	1	1	1	4	#NULL!	1	1	4	4	4	4	1	#NULL!	4	#NULL!	#NULL!	4	#NULL!	#NULL!	4	1	3	3	1	3	3	1	3	3	1
1186	37	70	165	25.7117	3	2	2	5	2	2	1	1	1	1	1	3	3	3	4	#NULL!	1	1	2	2	2	2	4	4	4	3	1	1	1	1	1	1	#NULL!	#NULL!	#NULL!	#NULL!	#NULL!	#NULL!	#NULL!	#NULL!	#NULL!	#NULL!	#NULL!	#NULL!	#NULL!
1187	37	78	160	30.4688	4	3	2	2	1	1	1	1	1	1	1	3	3	3	4	#NULL!	2	2	4	#NULL!	4	#NULL!	4	4	1	4	1	2	2	1	2	2	1	3	3	1	3	3	1	3	3	1	3	3	1
1188	37	74	160	28.9062	3	2	2	9	1	2	1	1	1	1	1	#NULL!	#NULL!	#NULL!	#NULL!	#NULL!	2	2	2	2	3	3	2	2	#NULL!	#NULL!	1	3	3	1	3	3	#NULL!	#NULL!	#NULL!	#NULL!	#NULL!	#NULL!	#NULL!	#NULL!	#NULL!	#NULL!	#NULL!	#NULL!	1
1189	37	56	156	23.0112	2	3	2	1	1	2	2	1	1	1	1	3	3	3	#NULL!	#NULL!	4	#NULL!	4	#NULL!	3	3	4	4	4	4	1	2	2	1	2	2	1	3	3	1	3	3	1	2	2	1	3	3	1
1190	37	68	168	24.093	2	2	2	9	2	2	1	1	1	1	1	1	3	3	4	#NULL!	4	#NULL!	2	2	1	1	4	4	4	4	1	1	1	#NULL!	#NULL!	4	#NULL!	#NULL!	4	1	#NULL!	4	#NULL!	#NULL!	4	#NULL!	#NULL!	4	1
1191	37	70	160	27.3438	3	3	2	#NULL!	1	2	1	1	1	1	1	2	3	3	1	1	1	1	2	2	1	1	4	4	4	3	1	2	2	1	3	3	1	3	3	1	3	3	1	3	3	1	3	3	1
1192	37	82	168	29.0533	3	1	2	1	1	2	1	1	1	1	1	2	3	3	1	1	2	2	2	2	1	1	#NULL!	3	3	3	1	3	3	1	3	3	1	3	3	1	3	3	1	3	3	1	3	3	1
1193	37	79	163	29.7339	3	3	2	2	2	2	1	1	1	1	1	4	4	4	2	2	2	2	1	1	2	2	4	4	4	4	1	2	2	1	2	2	1	3	3	1	3	3	1	3	3	1	3	3	1
1194	37	77	164	28.6288	3	3	2	9	1	2	1	1	1	1	1	4	4	4	1	1	1	1	2	2	1	1	4	1	1	4	1	1	1	#NULL!	#NULL!	4	#NULL!	#NULL!	4	1	#NULL!	4	1	1	1	#NULL!	#NULL!	4	1
1195	37	69	163	25.9701	3	3	2	#NULL!	2	2	1	1	1	1	1	4	3	3	4	#NULL!	3	3	2	2	3	3	1	3	1	3	1	1	1	1	1	1	1	3	3	1	3	3	1	3	3	1	3	3	#NULL!
1196	37	69	163	25.9701	3	3	2	#NULL!	2	2	1	1	1	1	1	4	3	3	4	#NULL!	3	3	2	2	3	3	1	3	1	3	1	1	1	1	1	1	1	3	3	1	3	3	1	3	3	1	3	3	#NULL!
1197	37	69	163	25.9701	3	3	2	#NULL!	2	2	1	1	1	1	1	4	3	3	4	#NULL!	3	3	2	2	3	3	1	3	1	3	1	1	1	1	1	1	1	3	3	1	3	3	1	3	3	1	3	3	#NULL!
1198	37	71	164	26.398	3	2	2	1	1	2	1	1	1	1	1	3	3	3	1	1	1	1	2	2	1	1	#NULL!	1	1	1	1	2	2	1	2	2	1	3	3	1	3	3	1	3	3	1	3	3	1
1199	37	68	179	21.2228	2	4	2	2	1	2	2	1	1	1	1	3	2	2	4	#NULL!	1	1	1	1	2	2	1	1	1	4	1	1	1	1	1	1	1	3	3	1	3	3	1	3	3	1	3	3	1
1200	37	89	179	27.7769	3	3	2	5	1	2	1	1	1	1	1	4	3	2	1	1	3	3	1	1	3	3	3	3	4	3	1	3	3	1	3	3	1	3	3	1	3	3	1	3	3	1	3	3	1
1201	37	104	190	28.8089	3	3	2	3	1	1	1	1	1	1	1	4	4	3	4	#NULL!	4	#NULL!	4	#NULL!	4	#NULL!	4	4	4	4	5	3	3	1	3	3	1	3	3	1	3	3	1	3	3	1	3	3	#NULL!
1202	38	82	176	26.4721	3	3	2	5	1	2	1	1	1	1	1	2	3	3	2	2	1	1	2	2	1	1	3	3	4	3	1	2	2	1	2	2	1	3	3	1	3	3	1	3	3	1	3	3	1
1203	38	74	176	23.8895	2	3	2	6	2	2	1	1	1	1	1	3	4	3	1	1	3	3	1	1	4	#NULL!	1	3	1	3	1	#NULL!	4	1	3	3	1	3	3	1	3	3	1	3	3	1	3	3	#NULL!
1204	38	65	163	24.4646	2	4	3	2	1	2	1	1	1	1	1	4	4	4	4	#NULL!	4	#NULL!	4	#NULL!	4	#NULL!	4	4	4	4	1	2	2	1	2	2	#NULL!	#NULL!	4	1	#NULL!	4	#NULL!	#NULL!	4	#NULL!	#NULL!	4	1
1205	38	87	178	27.4587	3	3	3	2	2	2	1	1	1	1	1	2	2	3	2	2	1	1	2	2	1	1	2	2	1	4	1	2	2	1	2	2	1	3	3	#NULL!	#NULL!	#NULL!	1	3	3	1	3	3	1
1206	38	60	158	24.0346	2	1	1	#NULL!	1	2	1	1	1	1	1	4	#NULL!	#NULL!	1	1	1	1	1	1	1	1	3	2	2	2	1	2	2	1	2	2	1	3	3	1	3	3	1	3	3	1	3	3	1
1207	38	65	157	26.3702	3	3	2	6	1	2	1	1	1	1	1	3	3	3	1	1	1	1	4	#NULL!	4	#NULL!	4	1	2	4	1	2	2	1	2	2	1	3	3	1	3	3	1	3	3	1	3	3	1
1208	38	70	168	24.8016	2	1	2	1	1	2	1	1	1	1	1	4	4	4	1	1	1	1	1	1	2	2	2	2	2	2	1	#NULL!	4	#NULL!	#NULL!	4	#NULL!	#NULL!	4	1	#NULL!	4	#NULL!	#NULL!	4	#NULL!	#NULL!	4	1
1209	38	80	170	27.6817	3	3	2	2	1	2	1	1	1	1	1	3	3	3	2	2	1	1	2	2	3	3	4	1	4	4	1	2	2	1	2	2	1	3	3	1	3	3	1	3	3	1	3	3	1
1210	38	89	179	27.7769	3	4	3	3	2	2	1	1	1	1	1	3	1	2	2	2	1	1	2	2	2	2	3	3	3	3	1	1	1	1	1	1	1	3	3	1	3	3	1	3	3	1	3	3	1
1211	38	94	181	28.6927	3	4	2	3	1	2	1	1	1	1	1	4	3	3	4	#NULL!	1	1	2	2	1	1	4	3	2	3	1	#NULL!	4	#NULL!	#NULL!	4	1	3	3	1	3	3	1	3	3	1	3	3	#NULL!
1212	38	85	169	29.7609	3	2	1	2	1	2	1	1	1	1	1	2	2	3	1	1	1	1	1	1	1	1	1	1	1	1	1	1	1	1	1	1	1	3	3	1	3	3	1	3	3	1	3	3	1
1213	38	68	154	28.6726	3	2	2	2	1	2	1	1	1	1	1	1	1	1	1	1	1	1	1	1	2	2	2	2	2	2	1	1	1	1	2	2	1	1	1	1	2	2	1	2	2	1	2	2	1
1214	38	69	167	24.7409	2	3	2	1	1	2	1	1	1	1	1	3	3	3	2	2	1	1	2	2	2	2	4	4	4	4	1	2	2	1	2	2	1	3	3	1	3	3	1	3	3	1	3	3	1
1215	38	75	162	28.578	3	3	1	1	1	2	1	1	1	1	1	3	3	3	4	#NULL!	1	1	2	2	3	3	1	1	1	3	1	2	2	1	3	3	1	3	3	1	3	3	1	3	3	1	3	3	1
1216	38	93	178	29.3524	3	3	1	9	1	2	1	1	1	1	1	2	3	3	1	1	1	1	2	2	1	1	3	3	3	3	1	#NULL!	4	1	3	3	1	3	3	1	3	3	1	3	3	1	3	3	1
1217	38	100	173	33.4124	4	1	1	1	1	2	1	1	1	1	1	2	2	2	2	2	3	3	1	1	1	1	1	1	1	1	1	2	2	1	2	2	#NULL!	#NULL!	4	1	#NULL!	4	#NULL!	#NULL!	4	#NULL!	#NULL!	4	#NULL!
1218	38	98	190	27.1468	3	1	1	4	1	2	1	1	1	1	1	3	3	3	3	3	3	3	3	3	3	3	3	3	3	3	1	3	3	1	3	3	1	3	3	1	3	3	1	3	3	1	3	3	1
1219	38	64	163	24.0882	2	3	2	2	2	2	1	1	1	1	1	3	3	3	4	#NULL!	4	#NULL!	4	#NULL!	4	#NULL!	4	4	4	4	1	1	1	#NULL!	#NULL!	4	1	3	3	1	3	3	1	3	3	1	3	3	1
1220	38	76	174	25.1024	3	3	2	6	2	1	1	1	1	1	2	3	3	3	4	#NULL!	1	1	2	2	2	2	4	4	4	4	1	#NULL!	4	#NULL!	#NULL!	4	1	2	2	1	2	2	1	2	2	1	3	3	1
1221	38	68	153	29.0487	3	2	2	3	1	2	1	1	1	1	1	3	3	3	3	3	3	3	3	3	3	3	3	3	3	3	1	3	3	1	3	3	#NULL!	#NULL!	4	1	#NULL!	4	#NULL!	#NULL!	4	#NULL!	#NULL!	4	#NULL!
1222	38	70	162	26.6728	3	2	2	5	3	2	1	1	1	1	1	3	3	3	1	1	4	#NULL!	1	1	4	#NULL!	1	1	1	3	1	1	1	1	1	1	1	3	3	1	3	3	1	3	3	1	1	1	#NULL!
1223	38	100	178	31.5617	4	1	2	8	2	2	1	1	1	1	1	2	2	2	1	1	1	1	2	2	1	1	1	1	1	1	1	2	2	1	2	2	1	2	2	1	2	2	1	2	2	1	2	2	1
1224	38	75	165	27.5482	3	3	2	9	1	2	1	1	1	1	1	2	3	3	1	1	1	1	2	2	1	1	4	1	4	3	1	2	2	1	2	2	1	2	2	1	2	2	1	2	2	1	3	3	1
1225	38	100	189	27.9947	3	1	2	5	1	2	1	1	1	1	1	2	2	3	4	#NULL!	4	#NULL!	4	#NULL!	4	#NULL!	3	4	4	4	1	1	1	1	1	1	1	3	3	1	3	3	1	3	3	#NULL!	#NULL!	4	1
1226	38	80	171	27.3588	3	1	1	9	1	2	1	1	1	1	1	1	3	3	1	1	1	1	2	2	1	1	2	2	2	2	1	2	2	1	2	2	#NULL!	#NULL!	4	1	#NULL!	4	1	2	2	#NULL!	#NULL!	4	1
1227	38	72	165	26.4463	3	4	2	2	1	2	1	1	1	1	1	3	3	3	4	#NULL!	4	#NULL!	4	#NULL!	3	3	3	4	4	2	1	2	2	1	2	2	1	3	3	1	3	3	1	3	3	1	3	3	1
1228	38	82	172	27.7177	3	2	2	5	2	2	1	1	1	1	1	2	1	3	4	#NULL!	4	#NULL!	4	#NULL!	4	#NULL!	4	4	4	4	1	#NULL!	4	#NULL!	#NULL!	4	1	3	3	1	3	3	1	3	3	1	3	3	#NULL!
1229	38	96	170	33.218	4	3	2	9	1	1	1	1	1	1	1	4	3	3	1	1	1	1	2	2	1	1	4	4	4	4	1	3	3	1	3	3	1	3	3	1	3	3	1	3	3	1	3	3	1
1230	38	72	167	25.8166	3	3	2	2	2	2	1	1	1	1	1	1	1	1	1	1	1	1	2	2	1	1	1	1	1	4	1	1	1	1	1	1	#NULL!	#NULL!	4	1	3	3	1	3	3	1	3	3	1
1231	38	61	160	23.8281	2	3	2	2	1	2	1	1	1	1	1	3	3	3	2	2	1	1	2	2	4	#NULL!	1	1	1	1	1	2	2	1	2	2	1	3	3	1	3	3	1	3	3	1	3	3	1
1232	38	78	161	30.0914	4	4	3	6	2	2	1	1	1	1	2	3	3	3	1	1	1	1	2	2	2	2	4	4	4	2	1	1	1	1	3	3	1	3	3	1	3	3	1	3	3	1	3	3	#NULL!
1233	38	70	170	24.2215	2	3	2	1	2	2	1	1	1	1	1	3	3	3	1	1	1	1	1	1	4	#NULL!	4	4	4	4	1	3	3	1	3	3	1	3	3	1	3	3	1	3	3	1	3	3	1
1234	38	75	155	31.2175	4	3	2	2	2	2	1	1	2	1	1	3	3	3	2	2	1	1	2	2	3	3	3	3	3	3	1	#NULL!	4	#NULL!	#NULL!	4	1	3	3	1	3	3	1	3	3	1	3	3	1
1235	38	64	157	25.9645	3	4	3	1	2	2	1	1	1	1	1	2	4	4	2	2	1	1	2	2	3	3	1	4	3	1	1	1	1	#NULL!	#NULL!	4	1	3	3	1	2	2	1	1	1	1	3	3	1
1236	38	67	156	27.5312	3	3	2	2	3	2	1	1	1	1	1	3	3	3	1	1	1	1	1	1	2	2	3	3	3	3	1	1	1	1	3	3	1	3	3	1	3	3	1	3	3	1	3	3	1
1237	38	64	163	24.0882	2	3	2	9	1	2	1	1	1	1	1	2	2	2	2	2	1	1	1	1	4	#NULL!	1	1	4	4	1	1	1	1	1	1	1	1	1	1	#NULL!	4	#NULL!	#NULL!	4	#NULL!	#NULL!	4	1
1238	38	58	159	22.9421	2	3	2	2	2	2	1	1	1	1	1	3	4	3	2	2	1	1	2	2	2	2	3	3	3	3	1	2	2	1	2	2	1	3	3	1	3	3	1	3	3	1	3	3	4
1239	38	75	165	27.5482	3	4	2	2	1	2	1	1	1	1	1	3	3	3	1	1	1	1	2	2	1	1	3	3	3	3	1	2	2	1	2	2	1	3	3	1	3	3	1	3	3	1	3	3	1
1240	38	67	168	23.7387	2	4	2	1	1	2	1	1	1	1	1	3	3	3	1	1	1	1	2	2	1	1	4	2	2	2	1	2	2	1	2	2	1	3	3	1	3	3	1	3	3	1	3	3	1
1241	39	85	178	26.8274	3	1	2	5	2	2	2	1	1	1	1	4	3	3	4	#NULL!	4	#NULL!	4	#NULL!	4	#NULL!	3	3	3	3	1	1	1	#NULL!	#NULL!	4	1	3	3	1	3	3	1	3	3	1	3	3	1
1242	39	64	166	23.2254	2	3	2	1	2	2	1	1	1	1	1	4	3	3	4	#NULL!	3	3	4	#NULL!	4	#NULL!	3	3	3	3	1	#NULL!	4	#NULL!	#NULL!	4	1	3	3	1	3	3	1	3	3	1	3	3	1
1243	39	84	124	54.6306	5	1	1	3	2	2						1	1	1	1	1	1	1	2	2	1	1	2	1	1	1	1	2	2	1	2	2	5	1	1	1	1	1	1	2	2	1	2	2	1
1244	39	100	179	31.21	4	4	2	3	2	2	1	1	1	1	1	3	3	3	1	1	2	2	1	1	1	1	1	1	1	1	1	1	1	1	1	1	1	3	3	1	3	3	1	3	3	1	3	3	1
1245	39	79	173	26.3958	3	3	1	#NULL!	1	2	1		1	1	1	4	4	3	1	1	1	1	1	1	4	#NULL!	3	1	1	1	1	1	1	1	1	1	1	1	1	1	2	2	1	1	1	1	1	1	1
1246	39	79	173	26.3958	3	3	1	#NULL!	1	2	1		1	1	1	4	4	3	1	1	1	1	1	1	4	#NULL!	3	1	1	1	1	1	1	1	1	1	1	1	1	1	2	2	1	1	1	1	1	1	1
1247	39	124	191	33.9903	4	3	2	3	2	2	2	1	1	1	1	3	3	3	4	#NULL!	4	#NULL!	4	#NULL!	3	3	4	4	4	4	1	2	2	1	2	2	1	3	3	1	3	3	1	2	2	1	3	3	1
1248	39	80	177	25.5354	3	3	2	5	2	2	1	1	1	1	1	3	3	3	2	2	4	#NULL!	4	#NULL!	2	2	3	4	3	3	1	2	2	1	2	2	1	3	3	1	3	3	1	3	3	1	3	3	1
1249	39	89	186	25.7255	3	4	2	3	1	2	1	1	1	1	1	4	3	4	1	1	2	2	1	1	4	#NULL!	1	4	1	4	1	1	1	1	1	1	#NULL!	#NULL!	4	1	3	3	#NULL!	#NULL!	4	1	1	1	1
1250	39	78	169	27.31	3	4	2	2	1	2	1	1	1	1	1	3	1	3	4	#NULL!	1	1	1	1	4	#NULL!	1	4	3	4	1	2	2	1	3	3	1	3	3	1	3	3	1	3	3	1	3	3	1
1251	39	58	154	24.4561	2	2	2	1	1	2	1	1	1	1	1	4	3	3	2	2	1	1	2	2	1	1	2	2	2	2	1	2	2	1	2	2	1	3	3	1	3	3	1	3	3	1	3	3	1
1252	39	92	178	29.0367	3	3	2	2	1	2	1	1	1	1	1	1	2	4	1	1	4	#NULL!	1	1	2	2	2	2	4	2	1	#NULL!	4	#NULL!	#NULL!	4	1	2	2	1	2	2	1	2	2	1	2	2	1
1253	39	78	174	25.763	3	4	2	4	1	2	2	2	1	1	2	3	3	3	#NULL!	#NULL!	1	1	2	2	1	1	4	1	4	4	1	2	2	1	2	2	#NULL!	#NULL!	4	1	3	3	1	3	3	1	3	3	1
1254	39	78	170	26.9896	3	4	2	4	1	2	1	1	1	1	1	2	4	2	2	2	2	2	2	2	1	1	4	4	4	4	1	2	2	1	2	2	1	3	3	1	2	2	1	2	2	1	3	3	1
1255	39	84	180	25.9259	3	4	2	2	1	2	1	1	1	1	1	4	#NULL!	4	1	1	1	1	2	2	1	1	1	1	1	1	1	2	2	1	2	2	#NULL!	#NULL!	4	1	#NULL!	4	1	2	2	1	2	2	1
1256	39	71	155	29.5525	3	2	2	3	1	2	1	1	1	1	1	3	3	3	4	#NULL!	1	1	2	2	1	1	3	3	3	3	1	3	3	1	3	3	1	3	3	1	3	3	1	3	3	1	3	3	#NULL!
1257	39	82	170	28.3737	3	2	2	1	1	2	1	1	1	1	1	3	3	3	#NULL!	#NULL!	4	#NULL!	4	#NULL!	3	3	1	1	4	4	1	3	3	1	3	3	#NULL!	#NULL!	#NULL!	1	3	3	1	3	3	1	3	3	1
1258	39	99	180	30.5556	4	4	1	4	1	2	1	1	1	1	1	3	2	3	4	#NULL!	3	3	4	#NULL!	4	#NULL!	2	2	1	4	1	1	1	#NULL!	#NULL!	4	1	3	3	1	3	3	1	3	3	1	3	3	1
1259	39	90	184	26.5832	3	3	1	6	3	2	1	1	1	1	1	2	3	3	4	#NULL!	4	#NULL!	4	#NULL!	4	#NULL!	1	4	4	4	1	1	1	1	1	1	1	1	1	1	3	3	1	3	3	1	3	3	1
1260	39	75	164	27.8852	3	2	2	2	2	2	1	1	1	1	1	4	2	3	2	2	1	1	2	2	1	1	#NULL!	#NULL!	1	1	1	1	1	#NULL!	#NULL!	4	#NULL!	#NULL!	4	1	#NULL!	4	#NULL!	#NULL!	4	#NULL!	#NULL!	4	1
1261	39	87	176	28.0863	3	2	2	2	2	2	1	1	1	1	1	3	3	3	1	1	1	1	4	#NULL!	4	#NULL!	4	4	1	1	1	2	2	1	2	2	1	3	3	1	3	3	1	3	3	1	3	3	1
1262	39	60	#NULL!	#NULL!	#NULL!	2	2	#NULL!	2	2	1	1	1	1	1	2	2	3	1	1	4	#NULL!	4	#NULL!	4	#NULL!	4	4	4	4	1	1	1	#NULL!	#NULL!	4	1	3	3	1	3	3	1	2	2	1	3	3	1
1263	39	56	167	20.0796	2	3	2	2	1	2	1	1	1	1	1	3	3	3	2	2	2	2	2	2	3	3	3	3	3	3	1	3	3	1	3	3	1	3	3	1	3	3	1	3	3	1	3	3	1
1264	39	75	165	27.5482	3	3	2	1	1	2	1	1	1	1	1	3	3	3	2	2	4	#NULL!	4	#NULL!	3	3	1	1	1	3	1	2	2	1	3	3	1	3	3	1	3	3	1	3	3	1	3	3	1
1265	39	62	150	27.5556	3	2	1	1	2	2	1	1	1	1	1	4	4	4	2	2	1	1	2	2	4	#NULL!	4	4	4	#NULL!	1	2	2	1	2	2	#NULL!	#NULL!	4	1	#NULL!	4	#NULL!	#NULL!	4	#NULL!	#NULL!	4	1
1266	39	62	158	24.8358	2	3	2	1	2	2	1	1	1	1	1	3	3	3	4	#NULL!	1	1	4	#NULL!	3	3	2	2	2	2	1	#NULL!	4	#NULL!	#NULL!	4	#NULL!	#NULL!	4	1	3	3	1	3	3	1	3	3	1
1267	39	53	168	18.7783	1	1	2	1	2	2	1	2	1	1	1	3	3	3	#NULL!	#NULL!	4	#NULL!	4	#NULL!	4	#NULL!	4	4	4	4	1	#NULL!	4	#NULL!	#NULL!	4	1	3	3	1	3	3	#NULL!	#NULL!	4	#NULL!	#NULL!	4	1
1268	39	55	150	24.4444	2	1	1	1	1	2	2	2	1	1	1	3	3	3	4	#NULL!	4	#NULL!	4	#NULL!	2	2	1	1	4	4	1	2	2	1	2	2	1	3	3	1	3	3	1	3	3	1	3	3	1
1269	39	90	131	52.4445	5	1	2	1	1	2	1	1	1	1	1	3	3	3	2	2	4	#NULL!	2	2	3	3	4	4	4	3	1	#NULL!	4	#NULL!	#NULL!	4	1	3	3	1	3	3	1	3	3	1	3	3	#NULL!
1270	39	50	168	17.7154	1	2	2	3	1	2	1	1	1	1	1	#NULL!	#NULL!	#NULL!	#NULL!	#NULL!	1	1	1	1	#NULL!	#NULL!	#NULL!	#NULL!	#NULL!	#NULL!	1	1	1	1	1	1	#NULL!	#NULL!	#NULL!	#NULL!	#NULL!	#NULL!	#NULL!	#NULL!	#NULL!	#NULL!	#NULL!	#NULL!	#NULL!
1271	39	62	158	24.8358	2	1	2	1	1	2	1		1	1	1	4	4	3	1	1	1	1	2	2	1	1	2	4	4	4	1	1	1	#NULL!	#NULL!	4	1	3	3	1	3	3	1	3	3	1	3	3	1
1272	39	87	175	28.4082	3	1	2	5	1	2	1	1	1	1	1	4	2	3	1	1	2	2	2	2	2	2	2	1	1	2	1	1	1	1	1	1	1	3	3	#NULL!	#NULL!	#NULL!	1	1	1	1	1	1	1
1273	39	109	173	36.4195	5	3	2	2	2	1	1	1	1	1	1	3	3	3	1	1	4	#NULL!	1	1	1	1	4	1	1	4	1	#NULL!	4	#NULL!	#NULL!	4	1	3	3	1	3	3	1	3	3	1	3	3	1
1274	39	41	155	17.0656	1	4	2	2	2	2	1	1	1	1	1	3	3	3	1	1	2	2	4	#NULL!	4	#NULL!	1	4	4	4	1	2	2	1	2	2	1	3	3	1	3	3	1	3	3	1	3	3	1
1275	39	68	168	24.093	2	3	2	2	1	2	1	1	1	1	1	#NULL!	#NULL!	#NULL!	#NULL!	#NULL!	1	1	1	1	4	#NULL!	4	1	1	4	1	#NULL!	#NULL!	#NULL!	#NULL!	#NULL!	#NULL!	#NULL!	#NULL!	#NULL!	#NULL!	#NULL!	#NULL!	#NULL!	#NULL!	#NULL!	#NULL!	#NULL!	#NULL!
1276	39	109	173	36.4195	5	3	2	2	2	1	1	1	1	1	1	3	3	3	1	1	4	#NULL!	1	1	1	1	4	1	1	4	1	#NULL!	4	#NULL!	#NULL!	4	1	3	3	1	3	3	1	3	3	1	3	3	1
1277	39	68	168	24.093	2	1	2	#NULL!	1	2	1	1	1	1	1	3	3	3	4	#NULL!	4	#NULL!	4	#NULL!	4	#NULL!	4	4	4	4	1	2	2	1	2	2	1	3	3	1	3	3	1	3	3	1	3	3	1
1278	39	96	180	29.6296	3	1	1	4	1	2	1	1	1	1	1	2	2	3	1	1	1	1	2	2	1	1	2	1	2	2	1	3	3	1	3	3	1	2	2	1	3	3	1	3	3	1	3	3	1
1279	39	80	#NULL!	#NULL!	#NULL!	2	2	1	1	2	1	1	1	1	1	2	2	2	1	1	2	2	1	1	2	2	2	2	2	2	1	2	2	1	2	2	1	2	2	1	2	2	1	2	2	5	2	2	1
1280	39	70	164	26.0262	3	3	2	1	1	2	1	1	1	1	1	3	3	3	1	1	1	1	2	2	2	2	4	4	4	4	1	#NULL!	4	#NULL!	#NULL!	4	1	3	3	1	3	3	1	3	3	1	3	3	4
1281	39	69	154	29.0943	3	3	2	#NULL!	1	2	1	1	1	1	1	3	3	3	4	#NULL!	3	3	4	#NULL!	3	3	4	4	4	3	1	#NULL!	4	#NULL!	#NULL!	4	1	3	3	1	3	3	1	3	3	1	3	3	#NULL!
1282	39	91	169	31.8616	4	1	2	9	1	2	1	1	1	1	1	4	4	3	4	#NULL!	4	#NULL!	4	#NULL!	2	2	4	1	4	4	1	2	2	1	2	2	1	3	3	1	3	3	1	3	3	1	3	3	1
1283	39	91	169	31.8616	4	1	2	9	1	2	1	1	1	1	1	4	4	3	4	#NULL!	4	#NULL!	4	#NULL!	2	2	4	1	4	4	1	2	2	1	2	2	1	3	3	1	3	3	1	3	3	1	3	3	1
1284	39	91	169	31.8616	4	1	2	9	1	2	1	1	1	1	1	4	4	3	4	#NULL!	4	#NULL!	4	#NULL!	2	2	4	1	4	4	1	2	2	1	2	2	1	3	3	1	3	3	1	3	3	1	3	3	1
1285	39	97	167	34.7807	4	4	3	1	2	2	1	1	1	1	1	3	3	3	1	1	4	#NULL!	2	2	1	1	4	4	1	4	1	2	2	1	2	2	1	3	3	1	#NULL!	4	1	3	3	1	3	3	1
1286	39	61	160	23.8281	2	3	2	7	1	2	1	1	1	1	1	3	3	3	4	#NULL!	2	2	4	#NULL!	3	3	3	4	1	3	1	2	2	1	2	2	1	3	3	1	3	3	1	3	3	1	3	3	1
1287	39	75	173	25.0593	3	2	1	#NULL!	1	2	1	1	1	1	1	2	4	3	2	2	1	1	2	2	2	2	3	4	3	3	1	2	2	1	2	2	1	3	3	1	3	3	1	3	3	1	3	3	1
1288	39	47	157	19.0677	1	1	2	7	1	2	2	1	1	1	1	3	3	3	4	#NULL!	4	#NULL!	4	#NULL!	2	2	2	4	4	4	1	1	1	1	1	1	#NULL!	#NULL!	4	1	#NULL!	4	1	1	1	1	3	3	1
1289	39	72	168	25.5102	3	4	2	3	1	2	1	1	1	1	1	3	3	3	4	#NULL!	3	3	4	#NULL!	4	#NULL!	1	1	1	1	1	1	1	1	1	1	#NULL!	#NULL!	4	1	1	1	#NULL!	#NULL!	#NULL!	#NULL!	#NULL!	4	1
1290	39	70	160	27.3438	3	2	2	9	1	2	1	1	1	1	1	3	4	3	1	1	1	1	2	2	1	1	4	4	3	3	1	3	3	1	3	3	1	3	3	1	3	3	1	3	3	1	3	3	1
1291	39	100	172	33.8021	4	4	2	1	1	2	1	1	1	1	1	3	3	3	1	1	1	1	2	2	1	1	2	1	1	1	1	3	3	1	3	3	1	3	3	1	3	3	1	3	3	1	3	3	1
1292	39	80	176	25.8264	3	4	2	5	1	2	1	1	1	1	1	3	1	3	4	#NULL!	3	3	4	#NULL!	3	3	4	4	4	4	1	#NULL!	4	1	3	3	1	3	3	1	3	3	#NULL!	#NULL!	4	#NULL!	#NULL!	4	1
1293	39	58	159	22.9421	2	1	2	#NULL!	2	2		1	1	1	1	2	3	3	4	#NULL!	4	#NULL!	2	2	3	3	3	4	3	3	1	1	1	1	3	3	1	3	3	1	3	3	1	3	3	1	3	3	1
1294	39	56	168	19.8413	1	4	#NULL!	2	1	2	2	2	2	2	2	3	4	3	1	1	1	1	2	2	1	1	4	4	4	4	1	3	3	1	3	3	1	3	3	1	3	3	1	3	3	1	3	3	#NULL!
1295	39	67	158	26.8386	3	4	1	1	2	2	1	1	1	1	1	3	3	3	2	2	1	1	2	2	3	3	2	2	2	2	1	1	1	1	1	1	1	3	3	1	3	3	#NULL!	#NULL!	4	1	3	3	1
1296	39	56	168	19.8413	1	4	#NULL!	2	1	2	2	2	2	2	2	3	4	3	1	1	1	1	2	2	1	1	4	4	4	4	1	3	3	1	3	3	1	3	3	1	3	3	1	3	3	1	3	3	#NULL!
1297	40	68	151	29.8233	3	1	2	1	1	2	1	1	2	1	1	3	3	3	4	#NULL!	4	#NULL!	4	#NULL!	4	#NULL!	3	1	3	3	1	2	2	1	2	2	1	3	3	1	3	3	1	3	3	1	2	2	1
1298	40	58	166	21.048	2	2	2	9	1	2	1	1	1	1	1	4	3	3	1	1	1	1	4	#NULL!	1	1	4	4	4	4	1	1	1	#NULL!	#NULL!	4	1	3	3	1	3	3	1	3	3	1	3	3	1
1299	40	75	165	27.5482	3	3	2	2	1	2	1	1	1	1	1	3	3	3	2	2	1	1	2	2	4	#NULL!	4	1	4	3	1	2	2	1	3	3	1	3	3	1	3	3	1	3	3	1	3	3	1
1300	40	100	180	30.8642	4	3	3	#NULL!	2	1	1	1	1	1	1	4	1	4	1	1	1	1	2	2	1	1	4	4	1	4	1	2	2	1	2	2	#NULL!	#NULL!	4	1	#NULL!	4	#NULL!	#NULL!	4	#NULL!	#NULL!	4	1
1301	40	54	156	22.1893	2	3	2	3	3	2	1	1	1	1	1	3	3	3	2	2	2	2	2	2	1	1	1	1	1	3	1	1	1	1	2	2	1	3	3	1	2	2	1	2	2	1	3	3	1
1302	40	120	187	34.3161	4	4	3	2	1	2	1	1	1	1	1	4	4	4	4	#NULL!	4	#NULL!	4	#NULL!	4	#NULL!	1	1	1	4	1	#NULL!	4	#NULL!	#NULL!	4	#NULL!	#NULL!	4	1	#NULL!	4	#NULL!	#NULL!	4	#NULL!	#NULL!	4	1
1303	40	#NULL!	168	#NULL!	#NULL!	2	1	#NULL!	1	2	1	1	1	1	1	3	3	3	1	1	4	#NULL!	4	#NULL!	4	#NULL!	3	4	4	4	1	#NULL!	4	#NULL!	#NULL!	4	1	3	3	1	3	3	1	1	1	1	3	3	1
1304	40	102	170	35.2941	5	2	1	1	1	2	1	1	1	1	1	3	3	3	4	#NULL!	1	1	2	2	1	1	3	2	3	3	1	2	2	1	3	3	1	3	3	1	3	3	1	3	3	1	3	3	1
1305	40	68	178	21.4619	2	1	2	5	1	2	1	1	1	1	2	4	4	3	4	#NULL!	4	#NULL!	4	#NULL!	4	#NULL!	4	4	4	4	1	#NULL!	4	#NULL!	#NULL!	4	1	3	3	1	3	3	#NULL!	#NULL!	4	#NULL!	#NULL!	4	#NULL!
1306	40	80	170	27.6817	3	2	1	1	1	2	1	1	1	1	1	3	3	3	1	1	2	2	4	#NULL!	4	#NULL!	4	4	4	4	1	#NULL!	4	#NULL!	#NULL!	4	1	3	3	1	3	3	1	3	3	1	3	3	1
1307	40	90	175	29.3878	3	3	1	2	1	2	1	1	1	1	1	4	4	4	4	#NULL!	4	#NULL!	4	#NULL!	4	#NULL!	4	4	4	4	1	1	1	#NULL!	#NULL!	4	1	3	3	1	3	3	#NULL!	#NULL!	4	1	3	3	1
1308	40	75	158	30.0433	4	3	2	1	1	2	1	1	1	1	1	3	3	3	1	1	1	1	1	1	1	1	4	4	4	4	1	#NULL!	4	#NULL!	#NULL!	4	#NULL!	#NULL!	4	1	#NULL!	4	#NULL!	#NULL!	4	#NULL!	#NULL!	4	1
1309	40	80	158	32.0461	4	3	2	3	1	2	1	1	1	1	1	3	3	3	#NULL!	#NULL!	1	1	1	1	1	1	4	4	4	4	1	1	1	1	3	3	1	3	3	1	3	3	1	3	3	1	3	3	1
1310	40	60	168	21.2585	2	4	2	2	2	2	1	1	1	1	1	3	3	3	2	2	1	1	2	2	4	#NULL!	1	4	4	4	1	2	2	1	2	2	1	2	2	1	2	2	1	3	3	1	3	3	1
1311	40	80	169	28.0102	3	3	2	3	2	2	1	1	1	1	1	#NULL!	#NULL!	#NULL!	1	1	#NULL!	#NULL!	1	1	#NULL!	#NULL!	#NULL!	#NULL!	#NULL!	#NULL!	1	1	1	#NULL!	#NULL!	#NULL!	#NULL!	#NULL!	#NULL!	#NULL!	#NULL!	#NULL!	#NULL!	#NULL!	#NULL!	#NULL!	#NULL!	#NULL!	1
1312	40	80	165	29.3848	3	1	2	1	1	2	1	1	1	1	1	4	4	2	4	#NULL!	4	#NULL!	4	#NULL!	3	3	2	4	3	4	1	1	1	#NULL!	#NULL!	4	1	3	3	1	3	3	1	3	3	1	3	3	1
1313	40	#NULL!	170	#NULL!	#NULL!	2	2	5	3	2	1	1	1	1	1	2	4	3	4	#NULL!	4	#NULL!	4	#NULL!	4	#NULL!	1	1	1	1	1	1	1	#NULL!	#NULL!	4	1	3	3	1	2	2	#NULL!	#NULL!	4	#NULL!	#NULL!	4	1
1314	40	67	158	26.8386	3	3	2	1	1	2	1	1	1	1	1	3	3	3	1	1	1	1	2	2	1	1	3	3	3	3	1	#NULL!	4	#NULL!	#NULL!	4	1	3	3	1	3	3	1	3	3	1	3	3	1
1315	40	72	155	29.9688	3	2	1	1	2	2	2	1	1	1	1	3	3	3	4	#NULL!	4	#NULL!	1	1	1	1	2	4	4	4	1	#NULL!	4	1	3	3	1	3	3	1	3	3	1	3	3	1	3	3	1
1316	40	64	158	25.6369	3	2	1	1	1	2	2	2	1	1	1	3	3	3	1	1	1	1	2	2	1	1	3	1	2	2	1	2	2	1	2	2	1	3	3	1	3	3	1	2	2	1	3	3	1
1317	40	103	173	34.4148	4	1	1	5	1	2	1	1	1	1	1	4	3	3	1	1	1	1	2	2	1	1	4	4	2	2	1	1	1	1	1	1	1	3	3	1	3	3	1	1	1	1	1	1	1
1318	40	74	167	26.5338	3	2	2	1	1	2	1	1	1	1	1	3	2	4	#NULL!	#NULL!	#NULL!	#NULL!	#NULL!	#NULL!	#NULL!	#NULL!	#NULL!	#NULL!	#NULL!	#NULL!	1	#NULL!	4	#NULL!	#NULL!	4	#NULL!	#NULL!	#NULL!	#NULL!	#NULL!	#NULL!	#NULL!	#NULL!	#NULL!	#NULL!	#NULL!	#NULL!	#NULL!
1319	40	90	187	25.7371	3	1	1	5	1	2	1	1	1	1	1	2	1	3	1	1	1	1	2	2	1	1	4	1	3	4	1	1	1	1	2	2	1	3	3	1	3	3	1	3	3	1	3	3	1
1320	40	74	163	27.852	3	3	2	2	2	2	1	1	1	1	1	#NULL!	#NULL!	#NULL!	#NULL!	#NULL!	#NULL!	#NULL!	#NULL!	#NULL!	#NULL!	#NULL!	#NULL!	#NULL!	#NULL!	#NULL!	1	#NULL!	#NULL!	#NULL!	#NULL!	#NULL!	#NULL!	#NULL!	#NULL!	#NULL!	#NULL!	#NULL!	#NULL!	#NULL!	#NULL!	#NULL!	#NULL!	#NULL!	#NULL!
1321	40	75	160	29.2969	3	2	2	9	3	2	1	1	1	1	1	4	4	3	4	#NULL!	1	1	2	2	2	2	3	4	#NULL!	4	1	2	2	1	2	2	1	3	3	1	3	3	1	3	3	1	3	3	1
1322	40	87	173	29.0688	3	1	1	2	1	2	1	1	1	1	1	4	3	3	1	1	4	#NULL!	2	2	1	1	1	1	1	1	1	2	2	1	2	2	1	3	3	1	3	3	1	3	3	#NULL!	#NULL!	#NULL!	1
1323	40	67	160	26.1719	3	2	2	9	1	2	1	1	1	1	1	4	3	3	4	#NULL!	4	#NULL!	2	2	1	1	3	3	3	3	5	3	3	1	3	3	1	3	3	1	3	3	1	3	3	1	3	3	#NULL!
1324	40	78	165	28.6501	3	3	2	2	1	2	1	2	1	1	1	3	3	3	2	2	2	2	2	2	2	2	2	2	1	1	1	2	2	1	2	2	1	3	3	1	3	3	1	3	3	1	3	3	1
1325	40	63	160	24.6094	2	4	2	1	1	2	1	1	1	1	1	3	3	3	4	#NULL!	4	#NULL!	#NULL!	#NULL!	4	#NULL!	4	4	4	4	1	1	1	1	1	1	#NULL!	#NULL!	4	1	#NULL!	4	1	3	3	1	3	3	1
1326	40	70	164	26.0262	3	1	1	7	2	2	1	1	1	1	1	4	#NULL!	#NULL!	4	#NULL!	2	2	2	2	4	#NULL!	2	1	4	4	1	#NULL!	#NULL!	#NULL!	#NULL!	#NULL!	#NULL!	#NULL!	#NULL!	#NULL!	#NULL!	#NULL!	#NULL!	#NULL!	#NULL!	#NULL!	#NULL!	#NULL!	#NULL!
1327	40	71	172	23.9995	2	2	1	1	2	2	1	1	1	1	1	3	3	3	4	#NULL!	4	#NULL!	4	#NULL!	2	2	1	1	1	4	1	1	1	#NULL!	#NULL!	4	1	3	3	1	2	2	1	2	2	1	3	3	1
1328	40	65	166	23.5883	2	3	2	3	3	2	1	1	1	1	1	3	4	3	4	#NULL!	1	1	4	#NULL!	4	#NULL!	1	3	3	1	1	#NULL!	4	1	3	3	1	3	3	1	#NULL!	4	5	3	3	1	3	3	1
1329	40	75	165	27.5482	3	1	2	9	2	2	1	1	1	1	1	3	3	3	1	1	2	2	2	2	1	1	3	3	3	3	1	2	2	1	3	3	1	3	3	1	3	3	1	3	3	1	3	3	1
1330	40	58	164	21.5645	2	3	2	9	2	2	1	1	1	1	1	3	3	3	1	1	4	#NULL!	2	2	1	1	1	1	4	1	1	1	1	#NULL!	#NULL!	4	1	3	3	1	3	3	1	3	3	1	3	3	1
1331	40	88	182	26.5668	3	4	2	2	1	2	1	1	1	1	1	3	4	3	2	2	1	1	2	2	3	3	3	1	1	4	1	2	2	1	2	2	1	3	3	1	3	3	1	3	3	1	2	2	1
1332	40	99	178	31.2461	4	2	2	5	1	2	1	1	1	1	1	3	3	3	3	3	3	3	3	3	3	3	3	3	3	3	1	3	3	1	3	3	1	3	3	1	3	3	1	3	3	1	3	3	1
1333	40	99	178	31.2461	4	2	2	5	1	2	1	1	1	1	1	3	3	3	3	3	3	3	3	3	3	3	3	3	3	3	1	3	3	1	3	3	1	3	3	1	3	3	1	3	3	1	3	3	1
1334	40	90	182	27.1706	3	3	3	3	3	1	1	1	1	1	1	3	3	3	1	1	3	3	4	#NULL!	1	1	4	4	4	3	1	1	1	1	2	2	1	3	3	1	2	2	1	3	3	1	2	2	1
1335	40	40	168	14.1723	1	3	2	2	2	2	1	1	1	1	1	4	4	3	4	#NULL!	4	#NULL!	4	#NULL!	3	3	1	1	1	1	1	1	1	1	1	1	#NULL!	#NULL!	#NULL!	1	3	3	1	3	3	1	3	3	1
1336	40	97	170	33.564	4	3	2	7	1	2	1	1	1	1	1	3	3	3	2	2	3	3	2	2	2	2	2	2	1	2	1	2	2	1	2	2	1	3	3	1	3	3	1	3	3	1	3	3	1
1337	40	95	160	37.1094	5	3	2	9	1	2	1	1	1	1	1	3	3	3	4	#NULL!	4	#NULL!	4	#NULL!	4	#NULL!	4	4	4	4	1	#NULL!	4	#NULL!	#NULL!	4	1	3	3	1	3	3	1	3	3	1	3	3	#NULL!
1338	40	75	171	25.6489	3	4	2	2	1	2	1	1	1	1	1	3	1	3	1	1	1	1	2	2	1	1	1	4	1	4	1	2	2	1	2	2	1	3	3	1	2	2	1	2	2	1	2	2	1
1339	40	78	158	31.245	4	2	2	6	1	2	1	1	1	1	1	4	4	3	4	#NULL!	1	1	2	2	2	2	4	4	4	1	1	#NULL!	4	#NULL!	#NULL!	4	1	3	3	1	3	3	1	3	3	1	3	3	1
1340	40	55	156	22.6003	2	4	1	3	2	2	1	1	1	1	1	2	3	3	4	#NULL!	3	3	4	#NULL!	4	#NULL!	4	4	4	4	1	2	2	1	2	2	1	2	2	1	2	2	1	3	3	1	3	3	#NULL!
1341	40	61	157	24.7475	2	3	2	2	2	2	1	1	1	1	1	2	3	3	4	#NULL!	4	#NULL!	4	#NULL!	2	2	4	4	1	4	1	1	1	1	1	1	1	3	3	1	3	3	1	3	3	1	2	2	1
1342	40	52	157	21.0962	2	2	2	3	2	2	1	1	1	1	1	3	3	3	2	2	1	1	2	2	3	3	2	4	4	4	1	#NULL!	4	#NULL!	#NULL!	4	1	3	3	1	3	3	1	3	3	1	3	3	1
1343	40	95	170	32.872	4	3	2	3	3	2	1	1	1	1	1	2	2	2	1	1	1	1	2	2	1	1	4	4	2	2	1	1	1	#NULL!	#NULL!	4	#NULL!	#NULL!	4	1	#NULL!	4	#NULL!	#NULL!	4	#NULL!	#NULL!	4	1
1344	40	120	169	42.0153	5	4	2	2	1	2	1	1	1	1	1	2	3	2	2	2	4	#NULL!	2	2	1	1	4	3	4	1	1	1	1	1	1	1	1	3	3	1	2	2	5	3	3	1	3	3	1
1345	40	97	155	40.3746	5	3	2	3	1	2	1	1	1	1	1	3	3	3	1	1	1	1	1	1	4	#NULL!	4	#NULL!	4	4	1	3	3	1	3	3	1	3	3	1	3	3	1	3	3	1	3	3	1
1346	40	60	160	23.4375	2	3	2	9	1	2	1	1	1	1	1	#NULL!	#NULL!	#NULL!	#NULL!	#NULL!	#NULL!	#NULL!	#NULL!	#NULL!	#NULL!	#NULL!	#NULL!	#NULL!	#NULL!	#NULL!	1	#NULL!	#NULL!	#NULL!	#NULL!	#NULL!	#NULL!	#NULL!	#NULL!	#NULL!	#NULL!	#NULL!	#NULL!	#NULL!	#NULL!	#NULL!	#NULL!	#NULL!	#NULL!
1347	40	60	163	22.5827	2	4	2	2	2	2	1	1	1	1	1	3	3	3	4	#NULL!	4	#NULL!	4	#NULL!	4	#NULL!	1	1	1	2	1	1	1	1	3	3	1	3	3	1	3	3	1	3	3	#NULL!	#NULL!	4	1
1348	40	60	160	23.4375	2	3	2	9	1	2	1	1	1	1	1	#NULL!	#NULL!	#NULL!	#NULL!	#NULL!	#NULL!	#NULL!	#NULL!	#NULL!	#NULL!	#NULL!	#NULL!	#NULL!	#NULL!	#NULL!	1	#NULL!	#NULL!	#NULL!	#NULL!	#NULL!	#NULL!	#NULL!	#NULL!	#NULL!	#NULL!	#NULL!	#NULL!	#NULL!	#NULL!	#NULL!	#NULL!	#NULL!	#NULL!
1349	41	75	165	27.5482	3	1	1	7	1	2	1	1	1	1	1	1	1	4	4	#NULL!	4	#NULL!	4	#NULL!	4	#NULL!	2	1	2	2	1	#NULL!	4	#NULL!	#NULL!	4	#NULL!	#NULL!	4	1	#NULL!	4	#NULL!	#NULL!	4	#NULL!	#NULL!	4	1
1350	41	51	155	21.2279	2	2	2	6	1	2	2	1	1	1	1	3	3	3	1	1	1	1	2	2	1	1	4	1	1	4	1	1	1	1	3	3	1	3	3	1	3	3	1	3	3	1	3	3	1
1351	41	94	190	26.0388	3	3	2	6	3	2	1	1	1	1	1	3	3	3	2	2	1	1	2	2	2	2	3	3	3	3	1	#NULL!	4	#NULL!	#NULL!	4	#NULL!	#NULL!	4	1	#NULL!	4	#NULL!	#NULL!	4	1	3	3	1
1352	41	94	190	26.0388	3	3	2	6	3	2	1	1	1	1	1	3	3	3	2	2	1	1	2	2	2	2	3	3	3	3	1	#NULL!	4	#NULL!	#NULL!	4	#NULL!	#NULL!	4	1	#NULL!	4	#NULL!	#NULL!	4	1	3	3	1
1353	41	#NULL!	164	#NULL!	#NULL!	3	2	1	1	2	1	1	1	1	1	3	3	3	2	2	1	1	2	2	3	3	3	3	3	3	1	3	3	1	3	3	1	3	3	1	3	3	1	3	3	1	3	3	1
1354	41	88	175	28.7347	3	3	1	5	3	2	1	2	1	1	1	4	4	3	4	#NULL!	4	#NULL!	2	2	1	1	3	3	3	3	1	#NULL!	4	#NULL!	#NULL!	4	1	3	3	1	3	3	1	3	3	1	3	3	#NULL!
1355	41	110	160	42.9688	5	3	2	2	1	2	1	1	1	1	1	3	3	3	1	1	2	2	1	1	1	1	2	4	2	3	1	2	2	1	3	3	1	3	3	1	3	3	1	1	1	1	3	3	1
1356	41	71	172	23.9995	2	1	1	7	2	2	2	1	1	1	1	3	3	3	4	#NULL!	4	#NULL!	2	2	3	3	3	4	#NULL!	3	1	2	2	1	3	3	1	3	3	1	3	3	1	3	3	1	3	3	#NULL!
1357	41	69	168	24.4473	2	3	2	2	1	2	1	1	1	1	1	3	3	3	1	1	1	1	1	1	3	3	3	3	3	3	1	2	2	1	2	2	1	3	3	1	3	3	1	3	3	1	3	3	1
1358	41	64	167	22.9481	2	4	3	2	2	2	1	1	1	1	1	3	3	3	1	1	1	1	2	2	1	1	4	1	1	4	1	1	1	#NULL!	#NULL!	4	#NULL!	#NULL!	4	1	3	3	1	1	1	1	3	3	1
1359	41	93	180	28.7037	3	3	2	2	1	2	2	1	1	1	1	4	4	3	2	2	1	1	2	2	4	#NULL!	3	4	3	4	1	#NULL!	4	#NULL!	#NULL!	4	1	3	3	1	3	3	#NULL!	#NULL!	4	1	3	3	1
1360	41	75	160	29.2969	3	3	1	3	3	2	1	1	1	1	1	4	3	3	4	#NULL!	4	#NULL!	4	#NULL!	4	#NULL!	4	4	3	3	1	1	1	1	3	3	1	3	3	1	3	3	1	2	2	1	2	2	1
1361	41	70	180	21.6049	2	3	2	9	2	2	1	1	1	1	1	3	2	3	4	#NULL!	3	3	4	#NULL!	4	#NULL!	4	4	3	3	1	1	1	1	3	3	1	3	3	1	#NULL!	4	#NULL!	#NULL!	4	1	3	3	1
1362	41	71	167	25.4581	3	2	2	1	1	2	1	1	1	1	1	2	2	3	1	1	2	2	1	1	4	#NULL!	3	4	4	3	1	1	1	1	3	3	1	3	3	1	3	3	1	3	3	1	3	3	1
1363	41	70	174	23.1206	2	4	2	4	1	2	1	1	1	1	1	3	3	3	1	1	2	2	2	2	1	1	4	4	4	4	1	#NULL!	4	1	3	3	1	3	3	1	3	3	1	3	3	1	3	3	1
1364	41	89	176	28.7319	3	4	2	2	1	2	1	1	1	1	1	3	3	3	4	#NULL!	1	1	2	2	1	1	4	4	1	4	1	#NULL!	4	#NULL!	#NULL!	4	1	3	3	1	3	3	#NULL!	#NULL!	4	1	1	1	1
1365	41	82	175	26.7755	3	4	2	6	1	2	1	1	1	1	1	4	4	4	4	#NULL!	4	#NULL!	4	#NULL!	4	#NULL!	4	4	4	4	1	1	1	#NULL!	#NULL!	4	#NULL!	#NULL!	4	1	#NULL!	4	#NULL!	#NULL!	4	#NULL!	#NULL!	4	1
1366	41	84	168	29.7619	3	1	1	4	3	2	1	1	1	1	1	4	4	3	1	1	1	1	2	2	1	1	4	4	1	4	1	1	1	#NULL!	#NULL!	4	1	3	3	1	3	3	1	3	3	1	3	3	1
1367	41	92	180	28.3951	3	4	2	2	2	2	1	1	1	1	1	1	1	1	1	1	2	2	1	1	4	#NULL!	4	4	4	4	1	2	2	1	2	2	1	2	2	1	2	2	1	2	2	1	2	2	1
1368	41	76	163	28.6048	3	3	2	1	3	2	2	1	1	1	1	3	3	3	1	1	3	3	4	#NULL!	4	#NULL!	4	1	1	3	1	3	3	1	3	3	1	3	3	1	3	3	1	3	3	1	3	3	1
1369	41	87	178	27.4587	3	1	2	1	1	2	1	1	1	1	1	2	2	3	1	1	1	1	2	2	1	1	1	2	1	1	1	1	1	1	3	3	1	3	3	1	3	3	1	3	3	1	3	3	1
1370	41	57	167	20.4382	2	1	1	8	2	2	1	1	1	1	1	3	#NULL!	3	2	2	3	3	1	1	1	1	1	1	1	1	1	1	1	1	1	1	1	3	3	1	3	3	1	1	1	1	3	3	1
1371	41	60	157	24.3418	2	1	1	8	1	2	1	1	1	1	1	3	3	3	1	1	3	3	1	1	1	1	1	1	1	1	1	1	1	1	3	3	1	3	3	1	3	3	1	1	1	1	3	3	1
1372	41	81	181	24.7245	2	3	2	2	1	2	1	1	1	1	1	4	4	4	4	#NULL!	4	#NULL!	4	#NULL!	4	#NULL!	4	4	4	4	1	#NULL!	4	#NULL!	#NULL!	4	#NULL!	#NULL!	4	1	#NULL!	4	#NULL!	#NULL!	4	#NULL!	#NULL!	4	1
1373	41	80	175	26.1224	3	1	2	1	1	2	1	1	1	1	1	2	3	3	4	#NULL!	2	2	1	1	2	2	4	1	1	4	1	1	1	1	1	1	1	3	3	1	3	3	1	3	3	1	3	3	1
1374	41	80	156	32.8731	4	2	2	5	1	2	1	1	1	1	1	3	3	#NULL!	4	#NULL!	2	2	4	#NULL!	4	#NULL!	1	1	1	1	1	1	1	1	1	1	1	3	3	1	3	3	#NULL!	#NULL!	4	1	3	3	1
1375	41	70	170	24.2215	2	3	1	1	1	2	1	1	1	1	1	4	2	3	1	1	1	1	2	2	2	2	2	4	3	1	1	2	2	1	2	2	1	3	3	1	3	3	1	3	3	1	3	3	1
1376	41	57	157	23.1247	2	3	3	6	1	2		1	1	1	1	3	3	3	4	#NULL!	3	3	4	#NULL!	4	#NULL!	4	4	4	4	1	#NULL!	4	#NULL!	#NULL!	4	1	3	3	1	3	3	1	3	3	1	3	3	#NULL!
1377	41	90	155	37.461	5	3	2	2	1	2	1	1	1	1	1	3	3	3	4	#NULL!	1	1	4	#NULL!	4	#NULL!	1	4	4	1	1	1	1	#NULL!	#NULL!	4	1	3	3	1	3	3	1	3	3	1	3	3	1
1378	41	61	162	23.2434	2	2	2	1	3	2	1	1	1	1	1	4	3	3	1	1	2	2	2	2	1	1	3	1	3	3	1	3	3	1	3	3	1	3	3	1	3	3	1	3	3	1	1	1	1
1379	41	65	155	27.0552	3	2	3	6	1	2					1	3	4	#NULL!	4	#NULL!	4	#NULL!	4	#NULL!	4	#NULL!	3	3	3	3	1	#NULL!	4	#NULL!	#NULL!	4	#NULL!	#NULL!	#NULL!	1	2	2	1	3	3	1	3	3	1
1380	41	99	167	35.4979	5	1	1	2	1	2	1	1	1	1	1	4	4	4	4	#NULL!	4	#NULL!	4	#NULL!	2	2	4	1	4	4	1	2	2	1	2	2	1	2	2	1	2	2	1	2	2	1	2	2	#NULL!
1381	41	62	153	26.4855	3	2	2	1	1	2	1	1	1	1	1	3	3	3	4	#NULL!	4	#NULL!	4	#NULL!	4	#NULL!	4	1	4	4	5	3	3	1	3	3	1	3	3	1	3	3	1	3	3	1	3	3	#NULL!
1382	41	90	168	31.8878	4	3	2	6	2	2	1	1	1	1	1	3	3	3	1	1	1	1	1	1	4	#NULL!	3	3	3	3	1	1	1	1	3	3	1	3	3	#NULL!	#NULL!	#NULL!	1	3	3	1	3	3	1
1383	41	50	155	20.8117	2	3	2	2	2	2	1	1	1	1	1	4	4	2	#NULL!	#NULL!	1	1	2	2	1	1	2	2	2	2	1	2	2	1	2	2	1	3	3	1	3	3	1	3	3	1	3	3	1
1384	41	88	187	25.1651	3	4	3	6	2	2	1	1	1	1	1	2	4	3	1	1	4	#NULL!	1	1	1	1	4	4	4	4	1	1	1	#NULL!	#NULL!	4	1	3	3	1	3	3	1	3	3	1	3	3	1
1385	41	95	186	27.4598	3	1	1	#NULL!	1	2	1	1	1	1	1	2	3	3	4	#NULL!	4	#NULL!	4	#NULL!	4	#NULL!	2	4	4	4	1	1	1	1	2	2	1	2	2	1	3	3	1	3	3	1	3	3	1
1386	41	97	186	28.0379	3	1	1	7	#NULL!	2	1	1	1	1	1	3	3	3	1	1	2	2	1	1	1	1	3	4	4	3	1	1	1	#NULL!	#NULL!	4	1	3	3	1	3	3	1	3	3	1	3	3	1
1387	41	90	156	36.9822	5	3	2	2	1	2	1	1	1	1	1	3	2	3	4	#NULL!	4	#NULL!	1	1	4	#NULL!	1	4	4	4	1	2	2	1	2	2	1	3	3	1	3	3	1	3	3	1	3	3	1
1388	41	100	168	35.4308	5	2	2	6	2	2	1	1	1	1	1	3	3	3	#NULL!	#NULL!	3	3	1	1	2	2	3	3	3	3	1	3	3	1	3	3	1	3	3	1	3	3	1	3	3	1	3	3	1
1389	41	100	160	39.0625	5	1	1	1	2	2	1	1	1	1	1	4	4	3	4	#NULL!	2	2	4	#NULL!	3	3	3	1	3	3	1	2	2	1	2	2	1	3	3	1	3	3	1	3	3	1	3	3	1
1390	41	57	158	22.8329	2	3	2	1	1	2	1	1	1	1	1	3	3	3	4	#NULL!	3	3	4	#NULL!	3	3	4	3	1	4	1	2	2	1	2	2	1	3	3	1	3	3	1	2	2	1	2	2	1
1391	42	90	176	29.0548	3	4	2	3	2	2	1	1	1	1	1	4	4	2	4	#NULL!	1	1	1	1	1	1	1	4	4	4	1	#NULL!	4	1	3	3	1	3	3	1	3	3	1	3	3	1	3	3	1
1392	42	62	160	24.2188	2	3	2	3	1	2	1	1	1	1	1	3	4	3	2	2	1	1	2	2	3	3	3	4	1	4	1	1	1	1	1	1	1	3	3	1	3	3	1	1	1	1	3	3	#NULL!
1393	42	88	175	28.7347	3	4	2	3	3	2	1	1	1	1	1	2	2	1	2	2	1	1	2	2	1	1	1	1	1	1	1	1	1	1	1	1	1	1	1	1	2	2	1	2	2	1	2	2	1
1394	42	93	171	31.8047	4	4	2	3	1	2	1	1	1	1	1	4	3	3	1	1	1	1	2	2	4	#NULL!	2	4	2	4	1	2	2	1	2	2	1	3	3	1	2	2	1	2	2	1	3	3	1
1395	42	67	160	26.1719	3	3	2	2	2	2	1	1	1	1	1	3	3	3	1	1	1	1	1	1	1	1	2	2	2	2	1	3	3	1	3	3	1	3	3	1	3	3	1	3	3	1	3	3	1
1396	42	81	170	28.0277	3	3	2	6	3	2	1	1	1	1	1	2	3	3	4	#NULL!	4	#NULL!	4	#NULL!	4	#NULL!	4	4	1	4	1	#NULL!	4	#NULL!	#NULL!	4	1	3	3	1	2	2	1	2	2	1	2	2	1
1397	42	70	167	25.0995	3	2	2	#NULL!	1	2	1	1	1	1	1	2	2	3	2	2	4	#NULL!	2	2	2	2	2	2	2	3	1	2	2	1	2	2	1	3	3	1	3	3	1	3	3	1	3	3	1
1398	42	91	172	30.7599	4	3	2	3	3	2	1	1	1	1	1	2	4	3	1	1	2	2	1	1	1	1	1	1	1	1	1	1	1	1	1	1	1	3	3	1	3	3	1	3	3	1	3	3	1
1399	42	58	170	20.0692	2	1	2	#NULL!	1	2	1	1	1	1	1	2	2	3	1	1	3	3	2	2	1	1	3	3	3	3	1	3	3	1	3	3	1	3	3	1	3	3	1	3	3	1	3	3	1
1400	42	75	168	26.5731	3	3	2	2	2	2	1	1	1	1	1	2	2	2	1	1	1	1	1	1	4	#NULL!	1	2	2	2	1	1	1	1	1	1	#NULL!	#NULL!	4	1	#NULL!	4	1	1	1	#NULL!	#NULL!	4	1
1401	42	58	157	23.5304	2	1	2	8	2	2	1	1	1	1	1	1	4	3	4	#NULL!	4	#NULL!	4	#NULL!	4	#NULL!	4	4	4	4	1	2	2	1	2	2	1	3	3	1	3	3	1	3	3	1	3	3	1
1402	42	72	139	37.2652	5	3	2	1	3	1	1	1	1	1	2	3	3	3	#NULL!	#NULL!	4	#NULL!	2	2	2	2	4	4	4	4	1	#NULL!	4	#NULL!	#NULL!	4	1	3	3	1	3	3	1	3	3	1	3	3	#NULL!
1403	42	74	170	25.6055	3	2	2	9	3	2	1	1	1	1	1	2	3	3	1	1	2	2	1	1	2	2	4	1	1	4	1	2	2	1	2	2	1	3	3	1	3	3	1	2	2	1	3	3	1
1404	42	78	171	26.6749	3	3	2	2	1	2	1	1	1	1	1	4	4	4	1	1	1	1	2	2	1	1	4	1	2	4	1	1	1	#NULL!	#NULL!	4	#NULL!	#NULL!	4	1	#NULL!	4	1	1	1	1	1	1	1
1405	42	65	157	26.3702	3	3	2	#NULL!	1	2	2	1	1	1	1	3	3	3	1	1	1	1	2	2	1	1	2	2	2	2	1	2	2	1	2	2	1	3	3	1	3	3	1	3	3	1	3	3	1
1406	42	65	160	25.3906	3	4	2	2	2	2	1	1	1	1	1	3	3	3	#NULL!	#NULL!	1	1	2	2	2	2	4	1	4	4	1	#NULL!	4	#NULL!	#NULL!	4	1	3	3	1	3	3	#NULL!	#NULL!	4	1	3	3	1
1407	42	83	160	32.4219	4	3	2	#NULL!	1	2	1	1	1	1	1	3	3	3	1	1	4	#NULL!	2	2	1	1	4	1	4	3	1	2	2	1	2	2	1	3	3	1	3	3	1	2	2	1	3	3	#NULL!
1408	42	90	163	33.8741	4	4	2	9	2	2	2	2	2	1	1	3	3	3	1	1	1	1	1	1	3	3	3	3	3	3	1	3	3	1	3	3	1	3	3	1	3	3	1	3	3	1	3	3	1
1409	42	79	166	28.6689	3	1	1	1	1	2	2	1	1	1	1	3	3	3	4	#NULL!	3	3	4	#NULL!	3	3	2	2	4	4	1	2	2	1	3	3	1	3	3	1	3	3	1	3	3	1	3	3	1
1410	42	64	158	25.6369	3	1	2	1	2	2	2	2	1	1	1	2	3	3	4	#NULL!	1	1	2	2	4	#NULL!	3	4	3	3	1	2	2	1	3	3	1	3	3	1	3	3	1	3	3	1	3	3	#NULL!
1411	42	65	150	28.8889	3	3	2	2	1	2	1	1	1	1	1	3	3	3	1	1	1	1	4	#NULL!	4	#NULL!	4	4	3	3	1	2	2	1	3	3	1	3	3	1	3	3	1	2	2	1	3	3	1
1412	42	76	168	26.9274	3	1	1	1	1	1	1	1	1	1	1	3	3	3	4	#NULL!	4	#NULL!	4	#NULL!	4	#NULL!	3	1	3	3	1	1	1	#NULL!	#NULL!	4	1	3	3	1	3	3	1	3	3	1	3	3	#NULL!
1413	42	92	170	31.8339	4	3	2	3	2	2	1	1	1	1	1	4	4	4	1	1	1	1	1	1	1	1	1	1	1	1	1	1	1	#NULL!	#NULL!	4	#NULL!	#NULL!	4	1	#NULL!	4	#NULL!	#NULL!	4	#NULL!	#NULL!	4	1
1414	42	67	160	26.1719	3	1	2	1	1	2	1	1	1	1	1	3	3	3	1	1	3	3	2	2	1	1	4	1	3	3	1	1	1	#NULL!	#NULL!	4	1	3	3	1	3	3	1	2	2	1	3	3	1
1415	42	100	175	32.6531	4	1	2	8	2	2	1	1	1	1	1	3	3	3	1	1	3	3	1	1	2	2	4	4	4	4	1	#NULL!	4	#NULL!	#NULL!	4	1	3	3	1	3	3	#NULL!	#NULL!	4	1	3	3	1
1416	42	64	167	22.9481	2	2	1	2	1	2	1	1	1	1	1	3	2	3	1	1	1	1	2	2	1	1	2	2	1	1	1	1	1	1	1	1	1	3	3	1	3	3	1	3	3	1	3	3	1
1417	42	82	165	30.1194	4	1	1	1	2	2			1	1		3	3	3	#NULL!	#NULL!	#NULL!	#NULL!	#NULL!	#NULL!	1	1	#NULL!	#NULL!	1	#NULL!	1	2	2	1	2	2	1	3	3	1	3	3	#NULL!	#NULL!	#NULL!	#NULL!	#NULL!	#NULL!	1
1418	42	70	169	24.5089	2	1	1	5	1	2	2	2	2	1	1	3	3	3	1	1	1	1	1	1	1	1	3	4	3	3	1	1	1	1	1	1	1	3	3	1	3	3	1	3	3	1	3	3	1
1419	42	83	165	30.4867	4	3	1	3	2	2	1	1	1	1	1	4	3	3	1	1	1	1	2	2	1	1	2	2	2	2	1	2	2	1	2	2	1	3	3	1	3	3	1	3	3	1	3	3	1
1420	42	68	156	27.9421	3	2	2	9	2	2	1	1	1	1	1	3	3	3	1	1	3	3	2	2	1	1	3	3	3	3	1	1	1	1	3	3	1	3	3	1	3	3	1	3	3	1	3	3	1
1421	42	85	163	31.9922	4	1	2	1	1	2	1	1	1	1	1	4	4	4	4	#NULL!	4	#NULL!	4	#NULL!	4	#NULL!	4	1	1	4	1	1	1	1	1	1	#NULL!	#NULL!	4	1	#NULL!	4	#NULL!	#NULL!	4	#NULL!	#NULL!	4	#NULL!
1422	42	120	170	41.5225	5	2	1	1	1	2	1	1	1	1	1	3	3	3	4	#NULL!	4	#NULL!	4	#NULL!	4	#NULL!	4	3	3	3	1	2	2	1	2	2	1	3	3	1	3	3	1	3	3	1	3	3	1
1423	42	56	158	22.4323	2	3	2	1	1	2	1	1	1	1	1	3	3	3	1	1	4	#NULL!	1	1	3	3	2	4	2	4	1	1	1	1	3	3	1	3	3	1	2	2	1	2	2	#NULL!	#NULL!	4	1
1424	42	80	165	29.3848	3	3	2	2	2	1	1	1	1	1	1	3	3	3	1	1	1	1	2	2	1	1	4	4	4	4	1	2	2	1	3	3	1	3	3	1	3	3	1	2	2	1	3	3	1
1425	42	90	169	31.5115	4	3	2	2	2	2	2	1	1	1	1	3	3	3	1	1	2	2	1	1	2	2	2	2	2	2	1	1	1	#NULL!	#NULL!	4	1	3	3	1	3	3	1	3	3	1	3	3	1
1426	42	60	155	24.974	2	3	2	2	1	2	1	1	1	1	1	2	3	3	4	#NULL!	4	#NULL!	4	#NULL!	3	3	4	4	1	1	1	1	1	1	1	1	1	3	3	1	3	3	1	3	3	1	3	3	1
1427	42	83	181	25.335	3	4	2	9	1	2	1	1	1	1	1	2	3	3	1	1	1	1	2	2	1	1	4	1	4	4	1	1	1	#NULL!	#NULL!	4	#NULL!	#NULL!	4	1	3	3	#NULL!	#NULL!	4	#NULL!	#NULL!	4	1
1428	42	80	165	29.3848	3	1	2	1	1	2	1	1	1	1	1	3	3	3	4	#NULL!	4	#NULL!	4	#NULL!	3	3	4	4	4	4	1	1	1	1	1	1	1	3	3	1	3	3	1	3	3	1	3	3	1
1429	42	82	158	32.8473	4	1	2	9	1	2	1	1	1	1	1	4	3	3	1	1	1	1	2	2	1	1	2	1	2	1	1	2	2	1	2	2	1	3	3	1	3	3	1	3	3	1	3	3	1
1430	42	70	158	28.0404	3	4	3	2	1	2	1	1	1	1	1	3	3	3	4	#NULL!	4	#NULL!	4	#NULL!	4	#NULL!	1	4	4	1	1	1	1	1	1	1	1	3	3	1	3	3	1	3	3	1	3	3	1
1431	42	65	158	26.0375	3	4	2	3	#NULL!	2	1	1	1	1	1	3	3	3	1	1	1	1	2	2	1	1	1	1	1	4	1	2	2	1	2	2	1	3	3	1	3	3	1	3	3	1	3	3	#NULL!
1432	42	72	162	27.4348	3	3	2	6	1	2	1	1	1	1	1	2	#NULL!	#NULL!	4	#NULL!	#NULL!	#NULL!	4	#NULL!	#NULL!	#NULL!	#NULL!	#NULL!	#NULL!	#NULL!	1	1	1	#NULL!	#NULL!	#NULL!	#NULL!	#NULL!	#NULL!	#NULL!	#NULL!	#NULL!	#NULL!	#NULL!	#NULL!	#NULL!	#NULL!	#NULL!	1
1433	42	106	186	30.6394	4	1	2	1	2	2	1	1	1	1	1	2	3	3	1	1	1	1	2	2	1	1	4	4	4	3	1	1	1	#NULL!	#NULL!	4	1	1	1	1	3	3	1	3	3	1	3	3	1
1434	42	106	186	30.6394	4	1	2	1	2	2	1	1	1	1	1	2	3	3	1	1	1	1	2	2	1	1	4	4	4	3	1	1	1	#NULL!	#NULL!	4	1	1	1	1	3	3	1	3	3	1	3	3	1
1435	42	73	158	29.2421	3	3	2	3	2	2	1	1	1	1	1	3	3	3	4	#NULL!	3	3	2	2	4	#NULL!	1	3	1	2	1	2	2	1	2	2	1	3	3	1	2	2	1	2	2	1	2	2	1
1436	42	90	173	30.0712	4	4	2	2	2	2	1	1	1	1	1	3	2	3	4	#NULL!	3	3	1	1	1	1	1	1	1	1	1	1	1	1	1	1	1	3	3	1	3	3	1	3	3	1	3	3	1
1437	42	68	170	23.5294	2	#NULL!	2	#NULL!	1	2	1	1	1	1	1	3	3	3	1	1	1	1	2	2	1	1	3	3	3	3	1	3	3	1	3	3	1	3	3	1	3	3	1	3	3	1	3	3	1
1438	42	64	167	22.9481	2	4	3	2	1	2	1	1	1	1	1	3	3	3	4	#NULL!	1	1	2	2	1	1	4	4	4	4	1	2	2	1	2	2	1	3	3	1	3	3	1	3	3	1	3	3	1
1439	43	73	168	25.8645	3	3	2	2	2	2	1	1	1	1	1	3	3	3	1	1	2	2	1	1	4	#NULL!	1	4	4	4	1	1	1	#NULL!	#NULL!	4	1	3	3	1	3	3	1	3	3	1	3	3	1
1440	43	65	155	27.0552	3	2	2	9	2	2	2	1	1	1	1	3	3	3	4	#NULL!	1	1	2	2	2	2	1	1	1	1	1	1	1	#NULL!	#NULL!	4	1	3	3	1	3	3	1	1	1	1	3	3	1
1441	43	80	172	27.0416	3	3	2	9	1	2	1	1	1	1	1	2	2	4	1	1	4	#NULL!	2	2	1	1	4	4	4	4	1	2	2	1	2	2	#NULL!	#NULL!	4	1	#NULL!	4	#NULL!	#NULL!	4	#NULL!	#NULL!	4	1
1442	43	67	163	25.2174	3	3	2	2	2	2	1	1	1	1	1	3	3	3	4	#NULL!	4	#NULL!	4	#NULL!	4	#NULL!	4	4	4	4	1	2	2	1	3	3	1	3	3	1	3	3	1	3	3	1	3	3	1
1443	43	82	176	26.4721	3	2	2	1	1	2	1	1	1	1	1	3	3	3	1	1	4	#NULL!	1	1	4	#NULL!	2	4	4	4	1	1	1	1	2	2	1	2	2	1	3	3	1	3	3	1	3	3	1
1444	43	65	164	24.1672	2	4	2	2	1	2	1	1	1	1	1	3	2	3	2	2	1	1	2	2	1	1	4	4	4	4	1	1	1	1	1	1	1	3	3	1	3	3	1	1	1	1	1	1	1
1445	43	75	163	28.2284	3	3	2	2	1	2	1	1	1	1	1	3	3	3	1	1	2	2	1	1	3	3	3	1	3	3	1	1	1	#NULL!	#NULL!	4	1	3	3	#NULL!	#NULL!	#NULL!	1	3	3	1	3	3	1
1446	43	90	173	30.0712	4	3	2	#NULL!	2	2	1	1	1	1	1	3	4	3	4	#NULL!	1	1	4	#NULL!	4	#NULL!	1	1	1	1	1	1	1	1	3	3	1	3	3	1	#NULL!	4	1	3	3	1	3	3	1
1447	43	70	160	27.3438	3	4	2	6	2	1	1	1	1	1	1	3	3	3	2	2	1	1	2	2	3	3	2	2	4	3	1	2	2	1	2	2	1	3	3	1	3	3	1	3	3	1	3	3	1
1448	43	80	173	26.7299	3	1	1	1	1	2	2	1	1	1	1	3	3	3	1	1	2	2	1	1	3	3	3	4	3	3	1	#NULL!	4	#NULL!	#NULL!	4	1	3	3	1	3	3	1	3	3	1	3	3	#NULL!
1449	43	73	163	27.4756	3	3	2	2	1	2	1	1	1	1	1	3	3	3	2	2	4	#NULL!	4	#NULL!	3	3	1	1	1	1	1	#NULL!	4	#NULL!	#NULL!	4	1	3	3	1	3	3	1	3	3	1	3	3	1
1450	43	115	182	34.718	4	3	3	6	2	2	1	1	1	1	2	3	3	3	4	#NULL!	4	#NULL!	4	#NULL!	4	#NULL!	3	3	3	3	1	2	2	1	3	3	1	3	3	1	3	3	1	3	3	1	3	3	1
1451	43	90	#NULL!	#NULL!	#NULL!	3	2	9	1	2	1	1	1	1	1	4	3	3	1	1	4	#NULL!	1	1	4	#NULL!	4	4	1	4	1	1	1	#NULL!	#NULL!	4	1	3	3	1	3	3	1	3	3	1	3	3	1
1452	43	70	#NULL!	#NULL!	#NULL!	2	2	3	1	2						#NULL!	#NULL!	#NULL!	#NULL!	#NULL!	#NULL!	#NULL!	#NULL!	#NULL!	#NULL!	#NULL!	#NULL!	#NULL!	#NULL!	#NULL!	1	#NULL!	#NULL!	#NULL!	#NULL!	#NULL!	#NULL!	#NULL!	#NULL!	#NULL!	#NULL!	#NULL!	#NULL!	#NULL!	#NULL!	#NULL!	#NULL!	#NULL!	#NULL!
1453	43	72	159	28.4799	3	3	3	2	1	2	1	1	1	1	1	3	3	3	2	2	1	1	2	2	1	1	3	1	3	3	1	1	1	1	2	2	1	3	3	1	3	3	1	3	3	1	3	3	1
1454	43	74	160	28.9062	3	3	2	2	1	2	1	1	1	1	1	3	3	3	1	1	3	3	2	2	1	1	2	2	2	2	1	2	2	1	2	2	1	3	3	1	3	3	1	3	3	1	3	3	1
1455	43	83	165	30.4867	4	3	2	3	3	2	1	1	1	1	1	3	3	3	4	#NULL!	4	#NULL!	4	#NULL!	4	#NULL!	4	4	2	2	1	2	2	1	2	2	1	2	2	1	3	3	1	2	2	1	3	3	1
1456	43	62	153	26.4855	3	3	2	1	2	2	1	1	1	1	1	3	3	3	1	1	1	1	2	2	4	#NULL!	4	4	4	3	1	#NULL!	4	#NULL!	#NULL!	4	#NULL!	#NULL!	4	1	#NULL!	4	#NULL!	#NULL!	4	#NULL!	#NULL!	4	1
1457	43	104	178	32.8241	4	1	1	9	1	2	1	1	1	1	1	2	3	3	2	2	1	1	2	2	2	2	3	3	3	3	1	#NULL!	4	#NULL!	#NULL!	4	1	3	3	1	3	3	1	3	3	1	3	3	1
1458	43	70	152	30.2978	4	1	2	1	1	2	1		1	1	1	3	3	3	2	2	2	2	2	2	3	3	3	4	3	3	1	2	2	1	3	3	1	3	3	1	3	3	1	3	3	1	3	3	#NULL!
1459	43	88	174	29.0659	3	1	2	1	1	2					1	1	#NULL!	#NULL!	#NULL!	#NULL!	#NULL!	#NULL!	1	1	#NULL!	#NULL!	#NULL!	#NULL!	#NULL!	#NULL!	1	#NULL!	#NULL!	#NULL!	#NULL!	#NULL!	#NULL!	#NULL!	#NULL!	#NULL!	#NULL!	#NULL!	#NULL!	#NULL!	#NULL!	#NULL!	#NULL!	#NULL!	1
1460	43	68	169	23.8087	2	3	2	2	1	2	1	1	1	1	1	3	3	3	4	#NULL!	1	1	2	2	4	#NULL!	4	4	4	4	1	1	1	#NULL!	#NULL!	4	1	3	3	1	3	3	1	3	3	1	3	3	1
1461	43	75	153	32.039	4	1	2	1	1	2	2	1	1	1	1	3	3	3	4	#NULL!	4	#NULL!	4	#NULL!	4	#NULL!	3	4	3	3	5	3	3	1	3	3	1	3	3	1	3	3	1	3	3	#NULL!	#NULL!	4	1
1462	43	75	153	32.039	4	1	2	1	1	2	2	1	1	1	1	3	3	3	4	#NULL!	4	#NULL!	4	#NULL!	4	#NULL!	3	4	3	3	5	3	3	1	3	3	1	3	3	1	3	3	1	3	3	#NULL!	#NULL!	4	1
1463	43	100	172	33.8021	4	3	2	2	1	2	1	1	1	1	1	4	4	3	4	#NULL!	2	2	1	1	2	2	1	1	1	1	1	1	1	1	1	1	#NULL!	#NULL!	4	1	#NULL!	4	#NULL!	#NULL!	4	#NULL!	#NULL!	4	1
1464	43	104	161	40.1219	5	4	2	6	1	2	1	1	1	1	1	4	3	3	4	#NULL!	4	#NULL!	4	#NULL!	4	#NULL!	3	3	3	3	1	2	2	1	3	3	1	3	3	1	3	3	1	3	3	1	3	3	1
1465	43	104	180	32.0988	4	4	2	2	2	2	1	1	1	1	1	4	4	4	4	#NULL!	4	#NULL!	4	#NULL!	4	#NULL!	4	4	4	4	1	#NULL!	4	#NULL!	#NULL!	4	#NULL!	#NULL!	4	1	#NULL!	4	#NULL!	#NULL!	4	#NULL!	#NULL!	4	#NULL!
1466	43	60	152	25.9695	3	2	2	2	1	2	1	1	1	1	1	1	1	1	1	1	#NULL!	#NULL!	2	2	2	2	2	2	2	2	1	1	1	1	1	1	1	1	1	1	1	1	1	1	1	1	1	1	1
1467	43	59	156	24.2439	2	3	2	2	1	2	1	1	1	1	1	3	3	3	4	#NULL!	4	#NULL!	4	#NULL!	4	#NULL!	1	1	4	1	1	#NULL!	4	#NULL!	#NULL!	4	1	3	3	1	3	3	1	2	2	1	3	3	#NULL!
1468	43	62	157	25.1532	3	3	2	2	2	2	1	1	1	1	1	3	3	3	1	1	2	2	1	1	2	2	4	4	4	4	1	1	1	1	3	3	1	3	3	1	3	3	1	3	3	1	3	3	1
1469	43	55	156	22.6003	2	3	2	2	3	2			1	1	1	3	3	3	1	1	1	1	4	#NULL!	1	1	4	4	4	3	1	#NULL!	4	1	3	3	1	3	3	1	3	3	1	3	3	1	3	3	1
1470	43	78	165	28.6501	3	3	2	1	1	2	1	1	1	1	1	4	4	4	1	1	4	#NULL!	2	2	2	2	1	1	1	1	1	1	1	#NULL!	#NULL!	4	#NULL!	#NULL!	4	1	#NULL!	4	#NULL!	#NULL!	4	#NULL!	#NULL!	4	1
1471	43	73	158	29.2421	3	2	2	1	1	2	1	1	1	1	1	4	4	4	4	#NULL!	1	1	1	1	4	#NULL!	4	4	4	4	1	2	2	#NULL!	#NULL!	4	1	2	2	1	2	2	#NULL!	#NULL!	4	#NULL!	#NULL!	4	1
1472	43	70	162	26.6728	3	4	2	2	1	2	2	1	1	1	1	2	4	4	1	1	4	#NULL!	1	1	1	1	4	4	4	4	1	2	2	1	2	2	#NULL!	#NULL!	4	1	#NULL!	4	#NULL!	#NULL!	4	#NULL!	#NULL!	4	#NULL!
1473	43	130	166	47.1767	5	4	2	2	1	2	1	1	1	1	1	3	3	3	1	1	1	1	2	2	2	2	2	2	2	2	5	3	3	1	3	3	1	3	3	1	3	3	1	3	3	#NULL!	#NULL!	#NULL!	1
1474	43	66	158	26.4381	3	4	2	4	2	2	1	1	1	1	1	3	3	3	1	1	4	#NULL!	1	1	4	#NULL!	2	1	2	2	1	2	2	1	2	2	1	3	3	1	3	3	1	2	2	1	3	3	1
1475	43	88	173	29.4029	3	1	2	1	1	2	1	1	1	1	1	2	3	3	4	#NULL!	4	#NULL!	4	#NULL!	4	#NULL!	4	1	4	4	1	#NULL!	4	#NULL!	#NULL!	4	1	3	3	1	2	2	1	3	3	1	3	3	1
1476	43	80	160	31.25	4	3	2	4	2	2	1	1	1	1	1	3	3	3	2	2	1	1	2	2	1	1	4	4	1	4	1	3	3	1	3	3	1	3	3	1	3	3	1	3	3	1	3	3	1
1477	43	91	175	29.7143	3	2	2	6	2	2	1	1	1	1	1	3	4	3	1	1	1	1	2	2	1	1	3	3	3	3	1	1	1	1	3	3	1	3	3	1	3	3	1	3	3	1	3	3	1
1478	43	50	165	18.3655	1	3	2	1	1	2	1	1	1	1	1	3	3	3	1	1	1	1	2	2	1	1	3	4	3	1	1	3	3	1	3	3	1	3	3	1	3	3	1	3	3	1	3	3	1
1479	43	82	176	26.4721	3	3	2	6	2	2	1	1	1	1	1	3	3	3	1	1	1	1	1	1	1	1	4	4	4	3	1	1	1	#NULL!	#NULL!	4	1	3	3	1	3	3	#NULL!	#NULL!	4	1	3	3	1
1480	44	78	182	23.5479	2	3	3	3	2	2	1	1	1	1	1	3	4	4	4	#NULL!	3	3	4	#NULL!	1	1	1	1	1	3	1	1	1	1	3	3	1	3	3	1	3	3	1	3	3	1	3	3	#NULL!
1481	44	78	182	23.5479	2	3	3	3	2	2	1	1	1	1	1	3	4	4	4	#NULL!	3	3	4	#NULL!	1	1	1	1	1	3	1	1	1	1	3	3	1	3	3	1	3	3	1	3	3	1	3	3	#NULL!
1482	44	85	165	31.2213	4	2	2	1	1	2	1	1	1	1	1	3	3	3	1	1	4	#NULL!	4	#NULL!	4	#NULL!	4	4	4	4	1	3	3	1	3	3	#NULL!	#NULL!	#NULL!	#NULL!	#NULL!	#NULL!	#NULL!	#NULL!	#NULL!	#NULL!	#NULL!	#NULL!	1
1483	44	85	165	31.2213	4	2	2	1	1	2	1	1	1	1	1	3	3	3	1	1	4	#NULL!	4	#NULL!	4	#NULL!	4	4	4	4	1	3	3	1	3	3	#NULL!	#NULL!	#NULL!	#NULL!	#NULL!	#NULL!	#NULL!	#NULL!	#NULL!	#NULL!	#NULL!	#NULL!	1
1484	44	113	162	43.0575	5	2	2	3	1	2	1	1	1	1	1	3	3	3	2	2	1	1	2	2	1	1	3	#NULL!	4	3	1	#NULL!	4	#NULL!	#NULL!	4	1	3	3	1	3	3	1	3	3	1	3	3	1
1485	44	94	165	34.5271	4	3	2	6	2	2	1	1	1	1	1	2	3	3	1	1	1	1	1	1	4	#NULL!	1	4	4	4	1	2	2	1	2	2	1	2	2	1	2	2	1	2	2	1	3	3	1
1486	44	78	182	23.5479	2	3	3	3	2	2	1	1	1	1	1	3	4	4	4	#NULL!	3	3	4	#NULL!	1	1	1	1	1	3	1	1	1	1	3	3	1	3	3	1	3	3	1	3	3	1	3	3	#NULL!
1487	44	67	157	27.1816	3	2	2	2	1	2	1	1	1	1	1	2	2	2	2	2	1	1	2	2	4	#NULL!	2	1	2	2	1	2	2	1	1	1	1	3	3	1	3	3	1	3	3	1	3	3	1
1488	44	60	167	21.5139	2	2	1	1	2	2	1	1	1	1	1	3	3	3	1	1	3	3	1	1	3	3	3	3	3	3	1	#NULL!	4	1	3	3	1	3	3	1	3	3	1	3	3	1	3	3	1
1489	44	78	172	26.3656	3	2	2	2	1	1	1	1	1	1	1	1	1	1	1	1	1	1	2	2	1	1	2	1	1	1	1	2	2	#NULL!	#NULL!	#NULL!	5	1	1	1	2	2	1	1	1	1	1	1	1
1490	44	55	164	20.4491	2	3	2	1	1	2	1	1	1		1	3	3	3	1	1	1	1	1	1	3	3	1	4	1	4	1	1	1	#NULL!	#NULL!	4	1	3	3	1	3	3	#NULL!	#NULL!	4	1	3	3	1
1491	44	63	164	23.4236	2	4	3	2	1	2	1	1	1	1	1	3	3	3	1	1	4	#NULL!	2	2	1	1	2	2	2	2	1	1	1	#NULL!	#NULL!	4	1	3	3	1	3	3	1	3	3	1	3	3	1
1492	44	67	175	21.8776	2	1	1	5	2	2	1	1	1	1	1	3	4	3	1	1	1	1	2	2	1	1	4	4	4	3	1	2	2	1	2	2	1	3	3	1	2	2	1	2	2	1	3	3	1
1493	44	90	164	33.4622	4	1	2	#NULL!	2	2	1	1	1	1	1	4	4	4	4	#NULL!	4	#NULL!	4	#NULL!	2	2	4	4	4	4	1	1	1	#NULL!	#NULL!	4	#NULL!	#NULL!	4	1	#NULL!	4	#NULL!	#NULL!	4	#NULL!	#NULL!	4	#NULL!
1494	44	91	169	31.8616	4	3	2	6	2	2	1	1	1	1	1	3	3	3	1	1	1	1	1	1	3	3	2	2	2	3	1	2	2	1	2	2	1	3	3	1	3	3	1	3	3	1	3	3	1
1495	44	70	173	23.3887	2	3	3	2	1	1	1	1	1	1	1	#NULL!	1	2	2	2	1	1	1	1	1	1	1	1	1	1	1	1	1	1	1	1	1	2	2	1	2	2	1	1	1	1	1	1	1
1496	44	85	165	31.2213	4	3	2	9	1	2	1	1	1	1	1	2	2	3	1	1	#NULL!	#NULL!	1	1	4	#NULL!	4	1	1	4	1	1	1	1	1	1	#NULL!	#NULL!	4	1	#NULL!	4	#NULL!	#NULL!	4	#NULL!	#NULL!	4	1
1497	44	85	177	27.1314	3	1	2	9	1	2	1	1	1	1	1	2	2	2	1	1	2	2	1	1	1	1	2	1	1	2	1	1	1	1	1	1	1	2	2	1	2	2	1	2	2	#NULL!	#NULL!	4	1
1498	44	53	166	19.2336	1	4	2	9	2	2	1	1	1	1	1	3	2	3	4	#NULL!	1	1	2	2	4	#NULL!	4	4	1	4	1	1	1	#NULL!	#NULL!	4	#NULL!	#NULL!	4	1	#NULL!	4	1	2	2	1	3	3	1
1499	44	75	162	28.578	3	1	2	7	1	2	1	1	1	1	1	1	1	1	2	2	4	#NULL!	4	#NULL!	2	2	4	4	4	2	1	#NULL!	4	#NULL!	#NULL!	4	#NULL!	#NULL!	4	1	#NULL!	4	#NULL!	#NULL!	4	#NULL!	#NULL!	4	1
1500	44	64	153	27.3399	3	4	2	2	2	2	1	1	1	1	1	3	3	3	1	1	1	1	2	2	2	2	3	3	3	3	1	#NULL!	4	#NULL!	#NULL!	4	1	3	3	1	3	3	1	3	3	1	3	3	1
1501	44	110	170	38.0623	5	1	1	9	1	2	1	1	1	1	1	1	4	4	1	1	1	1	2	2	1	1	2	2	2	2	1	1	1	1	2	2	#NULL!	#NULL!	4	1	#NULL!	4	1	2	2	#NULL!	#NULL!	4	1
1502	44	61	168	21.6128	2	3	2	1	1	2	1	1	1	1	1	3	3	3	2	2	1	1	2	2	2	2	4	1	3	4	1	2	2	1	2	2	1	3	3	1	3	3	1	3	3	1	3	3	1
1503	44	76	155	31.6337	4	3	2	9	1	2	1	1	1	1	1	3	3	3	2	2	4	#NULL!	2	2	2	2	4	4	1	4	1	3	3	1	3	3	1	3	3	1	3	3	1	3	3	1	3	3	1
1504	44	82	167	29.4023	3	2	2	8	2	2	1	1	1	1	1	3	3	3	4	#NULL!	3	3	2	2	1	1	3	1	3	3	1	2	2	1	3	3	1	3	3	1	3	3	1	3	3	1	3	3	1
1505	44	74	160	28.9062	3	2	2	2	2	2	1	1	1	1	1	3	4	3	4	#NULL!	1	1	4	#NULL!	3	3	3	1	1	3	1	1	1	1	3	3	1	3	3	1	3	3	1	3	3	1	3	3	#NULL!
1506	44	82	157	33.2671	4	1	2	1	2	2		1			1	#NULL!	2	#NULL!	#NULL!	#NULL!	#NULL!	#NULL!	1	1	#NULL!	#NULL!	#NULL!	#NULL!	#NULL!	#NULL!	1	#NULL!	#NULL!	#NULL!	#NULL!	#NULL!	#NULL!	#NULL!	#NULL!	#NULL!	#NULL!	#NULL!	#NULL!	#NULL!	#NULL!	#NULL!	#NULL!	#NULL!	#NULL!
1507	44	100	170	34.6021	4	1	2	1	2	2	1	1	1	1	1	#NULL!	#NULL!	#NULL!	2	2	1	1	2	2	2	2	#NULL!	#NULL!	1	#NULL!	1	1	1	#NULL!	#NULL!	#NULL!	#NULL!	#NULL!	#NULL!	#NULL!	#NULL!	#NULL!	#NULL!	#NULL!	#NULL!	#NULL!	#NULL!	#NULL!	#NULL!
1508	44	112	183	33.4438	4	2	2	6	#NULL!	2	1	1	1	1	1	3	3	3	4	#NULL!	4	#NULL!	4	#NULL!	4	#NULL!	4	4	4	4	1	2	2	1	2	2	1	2	2	1	2	2	1	2	2	1	2	2	1
1509	44	84	171	28.7268	3	4	2	2	2	2	1	1	1	1	1	3	4	4	1	1	1	1	1	1	3	3	3	3	1	4	1	#NULL!	4	#NULL!	#NULL!	4	1	3	3	1	3	3	#NULL!	#NULL!	4	#NULL!	#NULL!	4	1
1510	44	80	166	29.0318	3	2	1	2	2	2	1	1	1	1	1	4	4	4	2	2	1	1	2	2	1	1	4	4	1	4	1	1	1	#NULL!	#NULL!	4	#NULL!	#NULL!	4	1	#NULL!	4	#NULL!	#NULL!	4	#NULL!	#NULL!	4	1
1511	44	76	158	30.4438	4	2	1	1	1	2	1	1	1	1	1	3	3	3	1	1	3	3	2	2	1	1	2	2	1	3	1	1	1	1	3	3	1	3	3	1	3	3	1	3	3	1	3	3	1
1512	44	62	160	24.2188	2	3	2	2	1	2	2	1	1	1	1	3	3	3	4	#NULL!	2	2	4	#NULL!	4	#NULL!	4	4	4	3	1	2	2	1	3	3	1	3	3	1	#NULL!	4	1	3	3	1	3	3	1
1513	45	90	188	25.464	3	3	1	9	1	2	1	1	1	1	1	1	1	1	1	1	4	#NULL!	2	2	2	2	4	4	4	4	1	#NULL!	4	#NULL!	#NULL!	4	#NULL!	#NULL!	4	5	2	2	#NULL!	#NULL!	#NULL!	#NULL!	#NULL!	4	1
1514	45	100	178	31.5617	4	2	2	1	1	2	1	1	1	1	1	3	1	3	1	1	1	1	2	2	1	1	3	3	4	3	1	2	2	1	3	3	1	3	3	1	3	3	1	3	3	1	3	3	1
1515	45	90	167	32.2708	4	2	1	2	1	2	1	1	1	1	1	3	3	3	4	#NULL!	4	#NULL!	4	#NULL!	4	#NULL!	3	4	#NULL!	3	1	2	2	1	3	3	1	3	3	1	3	3	1	3	3	1	3	3	1
1516	45	81	163	30.4867	4	1	2	1	1	2	1	1	1	1	1	3	3	3	4	#NULL!	4	#NULL!	4	#NULL!	4	#NULL!	4	4	4	4	5	3	3	1	3	3	1	3	3	1	2	2	1	3	3	1	3	3	1
1517	45	80	159	31.6443	4	2	1	1	1	2	1	1	2	1	1	3	3	3	2	2	1	1	2	2	2	2	2	2	2	3	1	2	2	1	2	2	1	3	3	1	3	3	1	3	3	1	3	3	1
1518	45	96	172	32.45	4	3	3	8	1	2	1	1	1	1	1	2	4	4	1	1	4	#NULL!	4	#NULL!	4	#NULL!	4	4	4	4	1	1	1	#NULL!	#NULL!	4	#NULL!	#NULL!	4	1	#NULL!	4	#NULL!	#NULL!	4	#NULL!	#NULL!	4	1
1519	45	78	169	27.31	3	3	2	2	1	1	1	1	1	1	1	3	3	3	1	1	2	2	1	1	1	1	3	4	4	3	1	#NULL!	4	#NULL!	#NULL!	4	1	3	3	1	#NULL!	4	1	1	1	1	3	3	#NULL!
1520	45	85	170	29.4118	3	3	2	3	1	2	1	1	1	1	1	4	#NULL!	#NULL!	2	2	1	1	2	2	1	1	4	1	4	4	1	2	2	1	2	2	1	3	3	1	3	3	#NULL!	#NULL!	4	#NULL!	#NULL!	4	1
1521	45	80	159	31.6443	4	1	2	1	1	2	1	1	1	1	1	3	3	3	1	1	4	#NULL!	1	1	2	2	4	4	4	4	1	1	1	1	2	2	1	3	3	1	3	3	1	2	2	1	3	3	1
1522	45	97	186	28.0379	3	3	1	4	1	2	1	1	1	1	1	2	3	3	1	1	4	#NULL!	4	#NULL!	3	3	3	4	3	3	1	#NULL!	4	#NULL!	#NULL!	4	1	3	3	1	3	3	#NULL!	#NULL!	4	1	3	3	1
1523	45	63	160	24.6094	2	3	2	2	#NULL!	2	1	1	1	1	1	3	3	3	1	1	1	1	2	2	1	1	4	1	1	1	1	1	1	1	1	1	1	3	3	1	3	3	1	1	1	1	1	1	1
1524	45	93	178	29.3524	3	1	1	9	1	2	1	1	1	1	1	1	3	3	2	2	1	1	2	2	2	2	1	1	2	1	1	2	2	1	2	2	#NULL!	#NULL!	4	1	#NULL!	4	1	2	2	#NULL!	#NULL!	4	1
1525	45	100	167	35.8564	5	1	1	1	2	2	1	1	1	1	1	3	3	3	1	1	1	1	2	2	2	2	2	2	3	1	1	2	2	1	2	2	1	3	3	1	3	3	1	3	3	1	3	3	1
1526	45	90	172	30.4218	4	1	2	1	1	2	1	1	1	1	1	1	2	2	1	1	1	1	1	1	1	1	1	1	1	1	1	2	2	1	2	2	1	2	2	1	2	2	1	2	2	1	2	2	1
1527	45	82	162	31.2452	4	1	2	9	1	2	1	1	1	1	1	3	3	3	1	1	2	2	2	2	1	1	4	4	4	4	1	2	2	1	2	2	1	3	3	1	3	3	1	3	3	1	3	3	1
1528	45	70	170	24.2215	2	1	1	8	1	2	1	1	1	1	1	2	2	2	1	1	1	1	1	1	2	2	1	1	1	1	1	2	2	1	2	2	1	2	2	1	2	2	1	2	2	1	2	2	1
1529	45	75	167	26.8923	3	3	2	3	1	2	1	1	1	1	2	3	3	3	1	1	1	1	2	2	1	1	4	4	1	1	1	1	1	1	2	2	#NULL!	#NULL!	4	1	3	3	1	3	3	1	3	3	1
1530	45	95	168	33.6593	4	1	2	1	1	2	1	1	1	1	1	4	3	3	4	#NULL!	4	#NULL!	4	#NULL!	3	3	1	1	4	4	1	2	2	1	3	3	1	3	3	1	3	3	1	3	3	1	3	3	#NULL!
1531	45	68	152	29.4321	3	1	1	1	1	2				1	1	1	3	3	2	2	1	1	2	2	4	#NULL!	4	4	2	4	1	3	3	1	3	3	1	3	3	1	3	3	1	3	3	1	3	3	#NULL!
1532	45	77	164	28.6288	3	4	2	2	1	2	1	1	1	1	1	3	3	3	4	#NULL!	4	#NULL!	3	3	3	3	3	3	1	4	1	2	2	1	2	2	1	3	3	1	3	3	1	3	3	1	3	3	1
1533	45	50	152	21.6413	2	2	2	6	1	2	1	1	1	1	1	4	3	3	2	2	1	1	2	2	2	2	3	1	3	3	1	1	1	1	1	1	1	3	3	1	3	3	1	3	3	1	3	3	#NULL!
1534	45	62	157	25.1532	3	3	3	1	1	2	2	1	1	1	1	3	3	3	4	#NULL!	3	3	4	#NULL!	2	2	3	4	4	3	1	2	2	1	2	2	#NULL!	#NULL!	4	1	#NULL!	4	#NULL!	#NULL!	4	#NULL!	#NULL!	4	1
1535	45	74	161	28.5483	3	4	3	2	2	2	1	1	1	1	1	4	3	3	2	2	1	1	2	2	1	1	4	4	1	4	1	2	2	1	2	2	1	3	3	1	2	2	1	3	3	1	2	2	1
1536	45	78	160	30.4688	4	1	1	1	1	2	1	1	1	1	1	3	3	3	2	2	1	1	2	2	3	3	4	4	4	4	1	1	1	1	1	1	1	3	3	1	3	3	1	2	2	1	3	3	1
1537	45	96	190	26.5928	3	4	2	2	1	2	1	1	1	1	1	3	3	3	4	#NULL!	4	#NULL!	4	#NULL!	4	#NULL!	4	4	4	4	1	1	1	1	3	3	1	3	3	1	3	3	1	3	3	1	3	3	1
1538	45	77	170	26.6436	3	3	2	3	2	2	1	1	1	1	1	3	3	3	4	#NULL!	3	3	4	#NULL!	4	#NULL!	4	4	4	4	1	1	1	1	1	1	1	3	3	1	3	3	1	3	3	1	1	1	5
1539	45	80	165	29.3848	3	2	2	9	1	2	1	1	1	1	1	3	2	2	1	1	2	2	1	1	2	2	4	1	1	4	1	1	1	1	1	1	1	3	3	1	3	3	1	3	3	1	3	3	1
1540	45	95	187	27.1669	3	1	1	7	2	2	1	1	1	1	1	#NULL!	#NULL!	#NULL!	#NULL!	#NULL!	#NULL!	#NULL!	#NULL!	#NULL!	#NULL!	#NULL!	#NULL!	#NULL!	#NULL!	#NULL!	1	#NULL!	#NULL!	#NULL!	#NULL!	#NULL!	#NULL!	#NULL!	#NULL!	#NULL!	#NULL!	#NULL!	#NULL!	#NULL!	#NULL!	#NULL!	#NULL!	#NULL!	#NULL!
1541	45	78	168	27.6361	3	1	1	1	2	2	1	1	1	1	1	3	3	3	4	#NULL!	3	3	4	#NULL!	4	#NULL!	1	1	4	4	1	2	2	1	2	2	1	3	3	1	3	3	1	3	3	1	3	3	1
1542	45	63	163	23.7118	2	2	2	1	2	2	1	1	1	1	1	3	3	3	4	#NULL!	1	1	4	#NULL!	3	3	4	4	1	3	1	1	1	#NULL!	#NULL!	4	1	3	3	1	3	3	1	3	3	1	3	3	1
1543	45	80	173	26.7299	3	3	2	1	1	2	1	1	1	1	1	3	3	3	4	#NULL!	1	1	2	2	3	3	1	1	4	4	1	2	2	1	3	3	1	3	3	1	3	3	1	3	3	1	3	3	#NULL!
1544	46	78	180	24.0741	2	3	2	2	1	2	2	2	2	2	2	4	3	3	1	1	3	3	4	#NULL!	3	3	3	4	3	3	1	2	2	1	3	3	1	3	3	1	3	3	1	3	3	1	3	3	#NULL!
1545	46	55	155	22.8928	2	3	1	1	1	2	1	1	1	1	1	3	3	3	2	2	1	1	2	2	2	2	3	3	3	3	1	2	2	1	2	2	1	3	3	1	3	3	1	3	3	1	3	3	1
1546	46	65	163	24.4646	2	3	2	2	2	#NULL!	1	1	1	1	1	3	1	2	1	1	1	1	4	#NULL!	1	1	3	2	2	2	1	1	1	1	1	1	1	1	1	1	#NULL!	4	#NULL!	#NULL!	4	#NULL!	#NULL!	4	1
1547	46	81	173	27.0641	3	4	2	1	1	2	1	1	1	1	1	2	3	3	1	1	3	3	1	1	4	#NULL!	4	4	4	4	1	2	2	#NULL!	#NULL!	4	1	3	3	1	3	3	#NULL!	#NULL!	4	1	3	3	#NULL!
1548	46	93	178	29.3524	3	1	1	9	1	2	1	1	1	1	1	1	3	3	1	1	1	1	2	2	1	1	2	2	2	2	1	2	2	1	2	2	1	3	3	1	3	3	1	3	3	1	3	3	1
1549	46	75	160	29.2969	3	1	2	1	1	2	1	1	1	1	1	#NULL!	#NULL!	#NULL!	#NULL!	#NULL!	#NULL!	#NULL!	#NULL!	#NULL!	#NULL!	#NULL!	#NULL!	#NULL!	#NULL!	#NULL!	1	#NULL!	#NULL!	#NULL!	#NULL!	#NULL!	#NULL!	#NULL!	#NULL!	#NULL!	#NULL!	#NULL!	#NULL!	#NULL!	#NULL!	#NULL!	#NULL!	#NULL!	#NULL!
1550	46	78	178	24.6181	2	1	2	4	2	2	1	1	1	1	1	3	4	3	1	1	4	#NULL!	1	1	1	1	3	4	4	4	1	#NULL!	4	1	3	3	1	3	3	1	3	3	1	3	3	1	3	3	1
1551	46	115	190	31.856	4	3	2	9	1	2	1	1	1	1	1	3	3	3	4	#NULL!	1	1	1	1	1	1	3	3	3	3	1	#NULL!	4	#NULL!	#NULL!	4	1	3	3	1	3	3	1	3	3	1	3	3	1
1552	46	83	178	26.1962	3	3	2	3	2	2	1	1	1	1	1	3	3	3	1	1	4	#NULL!	1	1	4	#NULL!	1	4	1	3	1	2	2	1	2	2	1	3	3	1	3	3	1	2	2	1	3	3	#NULL!
1553	46	96	155	39.9584	5	1	1	1	1	2	1	1	1	1	1	3	3	3	1	1	2	2	1	1	1	1	3	4	1	3	1	#NULL!	4	1	3	3	1	3	3	1	3	3	1	3	3	1	3	3	1
1554	46	96	155	39.9584	5	1	1	1	1	2	1	1	1	1	1	3	3	3	1	1	2	2	1	1	1	1	3	4	1	3	1	#NULL!	4	1	3	3	1	3	3	1	3	3	1	3	3	1	3	3	1
1555	46	80	176	25.8264	3	1	2	4	2	2	1	1	1	1	1	3	3	3	4	#NULL!	4	#NULL!	2	2	2	2	3	3	3	3	1	#NULL!	4	#NULL!	#NULL!	4	1	3	3	1	3	3	1	3	3	1	3	3	#NULL!
1556	46	77	160	30.0781	4	2	2	1	1	2	1	1	1	1	1	3	3	3	1	1	1	1	2	2	1	1	1	1	1	1	1	3	3	1	3	3	1	3	3	1	3	3	1	3	3	1	3	3	1
1557	46	55	156	22.6003	2	3	2	8	2	2	1	1	1	1	1	3	3	3	1	1	2	2	2	2	1	1	4	1	4	4	1	#NULL!	4	#NULL!	#NULL!	4	1	3	3	1	3	3	1	3	3	1	3	3	#NULL!
1558	46	70	160	27.3438	3	1	2	1	1	2	1	1	1	1	1	3	3	3	4	#NULL!	3	3	4	#NULL!	3	3	3	3	3	3	5	3	3	1	3	3	1	3	3	1	3	3	1	3	3	1	3	3	#NULL!
1559	46	65	167	23.3067	2	2	2	1	1	2	1	1	1	1	1	4	4	4	#NULL!	#NULL!	2	2	2	2	2	2	2	1	1	1	1	1	1	#NULL!	#NULL!	4	#NULL!	#NULL!	4	1	#NULL!	4	#NULL!	#NULL!	4	#NULL!	#NULL!	4	1
1560	46	120	185	35.0621	5	3	1	1	1	2	1	1	1	1	1	3	1	3	1	1	1	1	1	1	4	#NULL!	3	3	3	3	1	3	3	1	3	3	1	3	3	1	3	3	1	3	3	1	3	3	1
1561	46	60	163	22.5827	2	3	2	2	2	2	1	1	1	1	1	3	1	4	#NULL!	#NULL!	#NULL!	#NULL!	3	3	3	3	2	1	1	1	1	3	3	1	3	3	#NULL!	#NULL!	#NULL!	#NULL!	#NULL!	#NULL!	#NULL!	#NULL!	#NULL!	#NULL!	#NULL!	#NULL!	#NULL!
1562	46	73	160	28.5156	3	4	2	3	3	2	1	1	1	1	1	2	2	3	4	#NULL!	4	#NULL!	4	#NULL!	3	3	4	4	4	4	1	1	1	#NULL!	#NULL!	4	1	3	3	1	#NULL!	4	1	3	3	1	3	3	#NULL!
1563	46	79	170	27.3356	3	2	#NULL!	#NULL!	2	2	1	1	1	1	1	3	3	3	#NULL!	#NULL!	1	1	2	2	1	1	1	1	4	4	1	2	2	1	2	2	1	3	3	1	3	3	1	3	3	1	3	3	1
1564	46	78	160	30.4688	4	4	3	2	1	2	1	1	1	1	1	3	3	3	4	#NULL!	1	1	2	2	1	1	4	4	4	4	1	1	1	#NULL!	#NULL!	4	#NULL!	#NULL!	4	1	#NULL!	4	1	1	1	#NULL!	#NULL!	4	1
1565	46	55	154	23.1911	2	1	2	1	2	2	1	1	1	1	1	3	3	3	4	#NULL!	4	#NULL!	4	#NULL!	4	#NULL!	4	4	4	4	1	#NULL!	4	#NULL!	#NULL!	4	1	3	3	1	3	3	1	3	3	1	3	3	#NULL!
1566	46	95	178	29.9836	3	1	1	1	1	2	1	1	1	1	1	3	3	3	2	2	1	1	2	2	4	#NULL!	4	4	4	4	1	2	2	1	2	2	1	3	3	1	3	3	1	2	2	1	3	3	#NULL!
1567	46	118	175	38.5306	5	1	2	1	1	2	1	1	1	1	1	3	3	3	1	1	1	1	2	2	1	1	3	1	1	1	1	#NULL!	4	#NULL!	#NULL!	4	1	2	2	1	2	2	1	2	2	1	2	2	1
1568	46	95	169	33.2621	4	3	2	1	1	2	1	1	1	1	1	3	3	3	1	1	1	1	2	2	1	1	4	4	4	4	1	2	2	1	2	2	1	3	3	1	3	3	1	3	3	1	3	3	1
1569	47	68	160	26.5625	3	2	2	3	2	2	1	1	1	1	1	3	3	3	4	#NULL!	4	#NULL!	4	#NULL!	4	#NULL!	4	1	4	4	1	1	1	1	1	1	#NULL!	#NULL!	4	1	1	1	1	3	3	1	3	3	#NULL!
1570	47	70	165	25.7117	3	4	2	2	1	2	2	1	1	1	1	4	3	3	4	#NULL!	4	#NULL!	4	#NULL!	4	#NULL!	1	4	1	4	1	1	1	#NULL!	#NULL!	4	1	3	3	1	3	3	1	3	3	1	3	3	1
1571	47	100	173	33.4124	4	3	2	9	3	1	1	1	1	1	2	3	2	2	2	2	1	1	2	2	2	2	4	4	4	4	1	1	1	1	3	3	1	3	3	1	3	3	1	3	3	1	3	3	#NULL!
1572	47	86	190	23.8227	2	2	2	8	2	2	2	1	1	1	1	3	3	3	2	2	1	1	2	2	2	2	3	4	3	3	1	2	2	1	2	2	1	3	3	1	3	3	1	3	3	1	3	3	1
1573	47	90	184	26.5832	3	4	2	6	1	2	1	1	1	1	1	3	3	3	1	1	1	1	2	2	1	1	4	4	4	4	1	2	2	1	2	2	#NULL!	#NULL!	4	1	#NULL!	4	1	2	2	#NULL!	#NULL!	4	1
1574	47	109	180	33.642	4	4	2	9	1	2	1	1	1	1	1	3	2	3	4	#NULL!	4	#NULL!	2	2	4	#NULL!	4	4	4	3	1	1	1	1	3	3	1	3	3	1	#NULL!	4	1	3	3	1	3	3	1
1575	47	72	160	28.125	3	3	1	2	2	2	1	1	1	1	1	3	3	3	2	2	4	#NULL!	2	2	3	3	3	1	3	3	1	#NULL!	4	#NULL!	#NULL!	4	1	3	3	1	3	3	1	3	3	1	3	3	1
1576	47	77	149	34.6831	4	1	2	1	2	2	1	1	1	1	1	3	3	3	1	1	1	1	2	2	2	2	2	1	1	1	1	1	1	1	2	2	1	3	3	1	3	3	1	3	3	1	3	3	1
1577	47	83	167	29.7608	3	3	2	2	2	2	1	1	1	1	1	3	3	3	1	1	2	2	2	2	1	1	#NULL!	1	2	1	1	3	3	1	3	3	1	3	3	1	3	3	1	3	3	1	3	3	1
1578	47	91	176	29.3776	3	1	2	7	1	2	1		1	1	1	2	2	2	1	1	4	#NULL!	2	2	1	1	3	4	3	3	1	2	2	1	2	2	1	2	2	1	2	2	1	2	2	1	2	2	1
1579	47	75	162	28.578	3	3	2	2	1	2	1	1	1	1	1	2	2	2	1	1	1	1	1	1	2	2	1	1	2	2	1	2	2	1	2	2	1	3	3	1	2	2	1	2	2	1	2	2	1
1580	47	95	172	32.112	4	3	3	#NULL!	3	1	1	1	1	1	1	4	4	3	1	1	1	1	2	2	1	1	1	1	1	1	1	1	1	1	1	1	1	3	3	1	3	3	#NULL!	#NULL!	4	1	3	3	1
1581	47	70	170	24.2215	2	1	1	8	1	2	1	1	1	1	1	4	4	4	4	#NULL!	4	#NULL!	4	#NULL!	2	2	4	4	4	4	1	2	2	1	2	2	#NULL!	#NULL!	4	1	2	2	#NULL!	#NULL!	4	#NULL!	#NULL!	4	1
1582	47	67	165	24.6097	2	1	2	1	1	2	1	2	1	1	1	3	3	3	3	3	2	2	3	3	4	#NULL!	4	4	4	3	1	3	3	1	3	3	1	3	3	1	3	3	1	3	3	1	3	3	1
1583	47	80	162	30.4832	4	1	2	1	2	2	1	1	1	1	1	3	3	3	2	2	2	2	2	2	1	1	3	1	3	3	1	1	1	#NULL!	#NULL!	4	1	3	3	1	3	3	1	3	3	1	3	3	1
1584	47	71	164	26.398	3	4	2	2	1	2	1	1	1	1	1	3	3	3	4	#NULL!	1	1	2	2	2	2	1	1	1	1	1	1	1	1	1	1	#NULL!	#NULL!	#NULL!	1	3	3	1	3	3	1	3	3	1
1585	47	89	165	32.6905	4	2	2	8	1	2	1	1	1	1	1	3	3	3	4	#NULL!	1	1	4	#NULL!	3	3	4	4	4	4	1	2	2	1	2	2	1	3	3	1	3	3	1	3	3	1	3	3	1
1586	47	70	159	27.6888	3	1	2	1	1	2	1	2	1	1	1	3	3	3	2	2	2	2	2	2	2	2	3	1	#NULL!	3	1	1	1	1	3	3	1	3	3	1	3	3	1	3	3	1	3	3	1
1587	47	67	162	25.5296	3	3	2	9	2	2	1	1	1	1	1	3	4	3	4	#NULL!	4	#NULL!	4	#NULL!	4	#NULL!	1	4	1	4	1	1	1	#NULL!	#NULL!	4	1	3	3	1	3	3	1	3	3	1	3	3	1
1588	47	82	155	34.1311	4	3	2	1	1	2	1	1	1	1	1	2	2	2	1	1	1	1	1	1	4	#NULL!	4	4	4	4	1	1	1	1	3	3	1	3	3	1	3	3	1	3	3	1	3	3	1
1589	47	82	157	33.2671	4	2	2	7	2	2	1	1	1	1	1	4	4	4	1	1	2	2	1	1	2	2	1	2	2	2	1	1	1	#NULL!	#NULL!	4	#NULL!	#NULL!	4	1	#NULL!	4	#NULL!	#NULL!	4	#NULL!	#NULL!	4	1
1590	47	84	163	31.6158	4	2	2	3	1	2	1	1	1	1	1	3	3	3	4	#NULL!	4	#NULL!	4	#NULL!	3	3	4	4	3	4	1	#NULL!	4	1	3	3	1	3	3	1	3	3	1	3	3	1	3	3	#NULL!
1591	47	80	167	28.6851	3	1	2	#NULL!	1	2	1	1	1	1	1	4	3	3	4	#NULL!	1	1	4	#NULL!	3	3	1	4	4	4	1	#NULL!	4	#NULL!	#NULL!	4	1	3	3	1	3	3	1	3	3	1	3	3	1
1592	47	77	160	30.0781	4	3	3	2	1	2	1	1	1	1	1	3	3	3	4	#NULL!	3	3	4	#NULL!	4	#NULL!	3	3	3	3	1	1	1	1	3	3	1	3	3	1	3	3	1	3	3	1	3	3	1
1593	47	87	168	30.8248	4	3	3	2	2	1	1	1	1	1	1	4	4	4	2	2	1	1	2	2	1	1	4	4	4	4	1	2	2	1	2	2	1	2	2	1	2	2	1	2	2	1	2	2	1
1594	47	67	164	24.9108	2	4	3	2	2	1	1	1	1	1	1	3	3	3	1	1	1	1	1	1	1	1	1	1	1	1	1	2	2	1	2	2	#NULL!	#NULL!	4	1	1	1	1	1	1	1	2	2	4
1595	47	78	160	30.4688	4	3	2	1	1	2	2	1	2	1	1	3	3	3	2	2	4	#NULL!	2	2	3	3	3	3	3	3	1	#NULL!	4	#NULL!	#NULL!	4	1	3	3	1	3	3	1	3	3	1	3	3	#NULL!
1596	47	72	163	27.0993	3	3	2	2	1	2	1	1	1	1	1	3	3	3	1	1	2	2	1	1	1	1	2	1	2	2	1	3	3	1	3	3	1	3	3	1	3	3	1	3	3	1	3	3	1
1597	47	82	180	25.3086	3	4	3	9	1	2	1	1	1	1	1	4	4	4	4	#NULL!	2	2	4	#NULL!	4	#NULL!	4	1	4	3	1	1	1	1	1	1	#NULL!	#NULL!	4	1	#NULL!	4	#NULL!	#NULL!	4	#NULL!	#NULL!	4	1
1598	47	72	178	22.7244	2	1	2	7	1	2	1	1	1	1	1	3	1	3	2	2	1	1	2	2	2	2	3	4	3	3	1	2	2	1	2	2	1	3	3	1	3	3	1	3	3	1	3	3	1
1599	47	70	180	21.6049	2	3	2	2	1	2	1	1	1	1	1	3	4	3	1	1	1	1	2	2	1	1	4	4	4	4	1	1	1	#NULL!	#NULL!	4	1	1	1	1	2	2	1	2	2	1	1	1	1
1600	47	80	172	27.0416	3	4	2	2	1	2	1	1	1	1	1	3	3	3	1	1	1	1	2	2	1	1	1	3	1	4	1	2	2	1	3	3	1	3	3	1	3	3	1	3	3	1	3	3	1
1601	47	88	173	29.4029	3	3	1	9	2	2	1	1	1	1	1	3	3	4	1	1	1	1	2	2	1	1	4	4	1	1	1	2	2	1	2	2	1	3	3	1	3	3	1	2	2	1	3	3	1
1602	47	88	173	29.4029	3	3	1	9	2	2	1	1	1	1	1	3	3	4	1	1	1	1	2	2	1	1	4	4	1	1	1	2	2	1	2	2	1	3	3	1	3	3	1	2	2	1	3	3	1
1603	47	100	178	31.5617	4	3	2	6	3	2	1	1	1	1	1	3	2	3	1	1	1	1	1	1	1	1	4	4	1	3	1	2	2	1	2	2	1	3	3	1	#NULL!	4	1	3	3	1	3	3	1
1604	47	78	155	32.4662	4	2	2	1	2	2	1	2	1	1	1	4	3	3	2	2	1	1	2	2	4	#NULL!	3	3	3	3	1	#NULL!	4	1	3	3	1	3	3	1	3	3	1	3	3	1	3	3	1
1605	48	68	158	27.2392	3	4	2	3	2	2	1	1	1	1	1	3	3	3	1	1	4	#NULL!	1	1	4	#NULL!	4	4	4	4	1	3	3	1	3	3	#NULL!	#NULL!	4	1	#NULL!	4	#NULL!	#NULL!	4	#NULL!	#NULL!	4	1
1606	48	80	172	27.0416	3	2	2	5	1	2	1	1	1	1	1	3	3	3	1	1	4	#NULL!	1	1	1	1	4	4	4	4	1	1	1	#NULL!	#NULL!	4	1	3	3	1	3	3	1	3	3	1	3	3	1
1607	48	110	187	31.4564	4	2	2	9	1	2	1	1	1	1	1	2	3	3	4	#NULL!	4	#NULL!	2	2	2	2	4	1	1	3	1	1	1	1	1	1	1	3	3	1	#NULL!	4	#NULL!	#NULL!	4	1	3	3	1
1608	48	70	170	24.2215	2	3	3	6	3	1	1	1	1	1	2	4	4	4	4	#NULL!	4	#NULL!	4	#NULL!	4	#NULL!	4	1	4	4	1	#NULL!	4	#NULL!	#NULL!	4	#NULL!	#NULL!	4	1	#NULL!	4	1	1	1	#NULL!	#NULL!	4	#NULL!
1609	48	85	165	31.2213	4	3	2	3	2	2	1	1	1	1	1	1	3	3	1	1	1	1	2	2	1	1	2	2	2	2	1	2	2	1	2	2	1	3	3	1	3	3	1	3	3	1	3	3	1
1610	48	66	156	27.1203	3	3	2	2	2	2	1	1	1	1	1	3	3	3	1	1	1	1	2	2	4	#NULL!	2	2	2	2	1	2	2	1	2	2	1	3	3	1	3	3	1	3	3	1	3	3	1
1611	48	90	157	36.5126	5	1	2	1	1	2	1	1	1	1	1	3	3	3	1	1	2	2	2	2	3	3	3	1	3	3	1	3	3	1	3	3	1	3	3	1	3	3	1	3	3	1	3	3	1
1612	48	94	161	36.264	5	3	2	9	1	2	1	1	1	1	1	3	3	3	1	1	1	1	2	2	1	1	1	1	1	3	1	1	1	#NULL!	#NULL!	4	1	3	3	1	3	3	1	3	3	1	3	3	1
1613	48	97	183	28.9647	3	2	1	3	2	2	1	1	1	1	1	3	2	3	2	2	1	1	2	2	2	2	1	1	1	4	1	1	1	#NULL!	#NULL!	4	1	3	3	1	3	3	1	3	3	1	3	3	#NULL!
1614	48	73	157	29.6158	3	2	2	1	1	2		1	1	1	1	3	3	3	4	#NULL!	3	3	4	#NULL!	4	#NULL!	4	4	4	4	1	2	2	1	2	2	1	3	3	1	3	3	1	3	3	1	3	3	#NULL!
1615	48	90	158	36.0519	5	1	3	1	1	2	1	1	1	1	2	3	3	3	#NULL!	#NULL!	4	#NULL!	1	1	4	#NULL!	3	3	3	3	1	2	2	1	3	3	1	3	3	1	3	3	1	3	3	1	3	3	1
1616	48	79	160	30.8594	4	2	2	#NULL!	2	2	2	1	1	1	1	3	3	3	1	1	1	1	2	2	2	2	4	4	4	4	1	#NULL!	4	1	3	3	1	3	3	1	3	3	1	3	3	1	3	3	#NULL!
1617	48	65	168	23.03	2	1	2	7	1	2	1	1	1	1	1	2	3	3	4	#NULL!	4	#NULL!	2	2	1	1	3	1	3	3	1	2	2	1	3	3	1	3	3	1	3	3	1	3	3	1	3	3	1
1618	48	55	167	19.721	1	3	2	2	2	2	1	1	1	1	1	2	2	2	2	2	4	#NULL!	4	#NULL!	4	#NULL!	4	4	4	4	1	1	1	1	1	1	#NULL!	#NULL!	4	1	#NULL!	4	#NULL!	#NULL!	4	#NULL!	#NULL!	4	1
1619	48	99	185	28.9262	3	2	2	3	2	2	1	1	1	1	1	3	1	3	1	1	4	#NULL!	2	2	1	1	3	4	4	3	1	2	2	1	3	3	1	3	3	1	3	3	1	3	3	1	3	3	1
1620	48	70	165	25.7117	3	3	2	1	2	2	1	1	1	1	1	3	4	3	1	1	1	1	1	1	2	2	4	4	2	3	1	1	1	#NULL!	#NULL!	4	1	3	3	1	3	3	1	3	3	1	3	3	1
1621	48	58	160	22.6562	2	3	2	6	2	2	1	1	1	1	1	2	4	2	1	1	2	2	1	1	4	#NULL!	4	4	4	4	1	2	2	1	2	2	#NULL!	#NULL!	4	1	#NULL!	4	#NULL!	#NULL!	4	#NULL!	#NULL!	4	#NULL!
1622	48	75	158	30.0433	4	1	2	1	2	2	1	1	1	1	1	3	3	3	1	1	1	1	2	2	1	1	3	4	3	4	1	#NULL!	4	1	3	3	1	3	3	1	3	3	1	3	3	1	3	3	1
1623	48	57	159	22.5466	2	4	2	3	2	2	1	1	1	1	1	3	3	3	2	2	1	1	2	2	4	#NULL!	1	4	4	4	1	1	1	1	2	2	1	3	3	1	2	2	1	2	2	1	3	3	1
1624	48	90	174	29.7265	3	3	2	2	1	2	1	1	1	1	1	2	2	2	1	1	2	2	1	1	2	2	1	1	1	1	1	1	1	1	1	1	1	2	2	1	2	2	1	1	1	#NULL!	#NULL!	4	1
1625	48	54	156	22.1893	2	2	1	#NULL!	2	2	2	1	1	1	1	3	3	3	1	1	4	#NULL!	1	1	1	1	3	3	3	3	1	2	2	1	3	3	1	3	3	1	3	3	1	3	3	1	3	3	1
1626	48	75	170	25.9516	3	4	2	2	3	2	1	1	1	1	1	3	3	3	4	#NULL!	4	#NULL!	4	#NULL!	4	#NULL!	4	4	4	4	1	#NULL!	4	#NULL!	#NULL!	4	#NULL!	#NULL!	4	1	2	2	#NULL!	#NULL!	4	#NULL!	#NULL!	4	1
1627	48	98	178	30.9304	4	4	3	2	2	1	1	1	1	1	1	3	3	3	1	1	1	1	2	2	1	1	4	4	4	3	1	1	1	#NULL!	#NULL!	4	1	3	3	1	3	3	1	3	3	1	3	3	1
1628	48	100	174	33.0295	4	2	2	5	1	2	1	1	1	1	1	3	4	3	2	2	4	#NULL!	2	2	1	1	3	3	3	3	1	#NULL!	4	#NULL!	#NULL!	4	1	3	3	1	3	3	#NULL!	#NULL!	4	1	3	3	1
1629	48	87	180	26.8519	3	1	1	7	1	2	1	1	1	1	1	3	3	3	1	1	3	3	4	#NULL!	4	#NULL!	3	3	3	3	1	2	2	1	2	2	1	3	3	1	3	3	1	3	3	1	3	3	1
1630	48	87	180	26.8519	3	1	1	7	1	2	1	1	1	1	1	3	3	3	1	1	3	3	4	#NULL!	4	#NULL!	3	3	3	3	1	2	2	1	2	2	1	3	3	1	3	3	1	3	3	1	3	3	1
1631	48	55	125	35.2	5	4	2	2	2	2	1	1	1	1	1	3	3	3	3	3	4	#NULL!	4	#NULL!	4	#NULL!	4	4	4	4	1	3	3	1	3	3	1	3	3	1	3	3	1	3	3	1	3	3	1
1632	48	78	156	32.0513	4	3	2	2	1	1	1	1	1	1	1	3	3	3	1	1	1	1	2	2	1	1	4	4	4	4	1	#NULL!	4	1	3	3	1	3	3	1	#NULL!	4	1	3	3	1	3	3	1
1633	48	70	168	24.8016	2	3	3	2	1	2	1	1	1	1	1	3	3	3	1	1	2	2	2	2	2	2	1	1	1	1	1	1	1	1	1	1	1	3	3	1	3	3	1	3	3	1	3	3	1
1634	48	85	173	28.4005	3	4	2	8	2	2	1	1	2	1	1	2	2	2	1	1	1	1	1	1	2	2	2	1	2	1	1	2	2	1	1	1	1	1	1	1	2	2	1	2	2	1	2	2	1
1635	49	92	176	29.7004	3	3	1	1	1	2	1	1	1	1	1	2	3	3	1	1	1	1	4	#NULL!	4	#NULL!	4	4	4	4	1	2	2	1	2	2	#NULL!	#NULL!	4	1	#NULL!	4	#NULL!	#NULL!	4	#NULL!	#NULL!	4	1
1636	49	84	184	24.811	2	4	2	2	1	2	1	1	1	1	1	4	2	3	1	1	1	1	2	2	1	1	1	4	1	4	1	1	1	#NULL!	#NULL!	4	1	3	3	1	2	2	1	2	2	1	3	3	1
1637	49	70	175	22.8571	2	2	1	6	1	2	1	1	1	1	1	4	4	4	1	1	1	1	1	1	1	1	4	4	1	4	1	1	1	#NULL!	#NULL!	4	#NULL!	#NULL!	4	1	#NULL!	4	#NULL!	#NULL!	4	#NULL!	#NULL!	4	1
1638	49	68	175	22.2041	2	1	1	7	1	2	1	1	1	1	1	4	2	2	1	1	1	1	2	2	1	1	4	4	4	4	1	2	2	1	2	2	1	3	3	1	3	3	1	3	3	1	3	3	1
1639	49	93	182	28.0763	3	1	1	8	1	2	1	1	1	1	1	2	4	4	2	2	1	1	2	2	2	2	4	4	4	4	1	#NULL!	4	#NULL!	#NULL!	4	#NULL!	#NULL!	4	1	#NULL!	4	#NULL!	#NULL!	4	#NULL!	#NULL!	4	1
1640	49	85	185	24.8356	2	1	2	9	1	2	1	1	1	1	1	2	2	3	1	1	4	#NULL!	4	#NULL!	1	1	4	4	4	4	1	#NULL!	4	#NULL!	#NULL!	4	#NULL!	#NULL!	4	1	#NULL!	4	#NULL!	#NULL!	4	#NULL!	#NULL!	4	1
1641	49	62	155	25.8065	3	2	2	1	2	1	1	1	1	1	1	3	3	3	4	#NULL!	4	#NULL!	4	#NULL!	3	3	3	4	4	3	1	1	1	1	1	1	1	3	3	1	3	3	1	1	1	1	3	3	#NULL!
1642	49	77	162	29.34	3	4	2	1	1	2	1	1	1	1	1	3	3	3	4	#NULL!	3	3	4	#NULL!	3	3	4	4	4	4	1	1	1	1	1	1	1	3	3	1	3	3	1	3	3	1	3	3	1
1643	49	57	153	24.3496	2	1	2	1	1	2	1	1	1	1	1	3	3	3	4	#NULL!	2	2	2	2	3	3	4	4	4	4	1	#NULL!	4	#NULL!	#NULL!	4	1	3	3	1	3	3	1	3	3	1	3	3	1
1644	49	73	162	27.8159	3	2	1	1	1	2	1	1	1	1	1	3	3	3	2	2	1	1	2	2	3	3	3	3	3	3	1	2	2	1	3	3	1	3	3	1	3	3	1	3	3	1	3	3	#NULL!
1645	49	80	162	30.4832	4	3	2	2	2	2	1	1	1	1	1	3	3	3	4	#NULL!	3	3	4	#NULL!	4	#NULL!	4	1	4	4	1	1	1	1	3	3	1	3	3	1	3	3	#NULL!	#NULL!	4	1	3	3	1
1646	49	67	160	26.1719	3	3	2	1	1	2	1	1	1	1	1	3	3	3	1	1	1	1	2	2	1	1	4	4	2	3	1	2	2	1	3	3	1	3	3	1	3	3	1	3	3	1	3	3	1
1647	49	80	160	31.25	4	4	2	2	2	1	1	1	1	1	1	3	3	3	2	2	1	1	2	2	1	1	4	4	4	4	1	2	2	#NULL!	#NULL!	4	1	3	3	1	3	3	#NULL!	#NULL!	4	1	3	3	1
1648	49	80	165	29.3848	3	3	2	#NULL!	2	2	1	1	1	1	1	4	4	4	2	2	1	1	2	2	4	#NULL!	4	4	4	4	1	#NULL!	4	#NULL!	#NULL!	4	#NULL!	#NULL!	4	1	#NULL!	4	#NULL!	#NULL!	4	#NULL!	#NULL!	4	1
1649	49	71	164	26.398	3	3	2	2	2	2	1	1	1	1	1	4	4	3	1	1	4	#NULL!	2	2	1	1	4	3	3	3	1	3	3	1	3	3	1	3	3	1	3	3	1	3	3	1	3	3	1
1650	49	80	170	27.6817	3	2	2	7	1	2	2	1	1	1	1	1	4	4	1	1	1	1	1	1	2	2	1	1	1	3	1	3	3	1	3	3	1	3	3	1	3	3	1	3	3	1	3	3	1
1651	50	88	176	28.4091	3	4	2	2	1	2	1	1	1	1	1	3	3	3	1	1	1	1	1	1	1	1	4	4	4	3	1	1	1	1	3	3	1	3	3	1	3	3	#NULL!	#NULL!	4	1	3	3	1
1652	50	90	168	31.8878	4	3	2	3	1	1	1	1	1	1	1	2	3	3	2	2	2	2	1	1	2	2	3	4	1	4	1	#NULL!	4	#NULL!	#NULL!	4	1	3	3	1	#NULL!	4	#NULL!	#NULL!	4	1	3	3	1
1653	50	63	166	22.8625	2	3	2	6	2	2	1	1	1	1	1	3	3	3	1	1	#NULL!	#NULL!	#NULL!	#NULL!	#NULL!	#NULL!	#NULL!	#NULL!	#NULL!	1	1	#NULL!	4	1	3	3	1	3	3	1	3	3	1	3	3	1	3	3	1
1654	50	93	176	30.0232	4	4	2	9	1	2	1	1	1	1	1	2	4	4	1	1	1	1	1	1	2	2	4	1	1	1	1	1	1	1	1	1	1	1	1	1	2	2	1	2	2	1	2	2	1
1655	50	120	175	39.1837	5	3	2	2	1	2	1	1	1	1	1	3	3	3	4	#NULL!	1	1	2	2	4	#NULL!	1	2	1	3	1	1	1	1	3	3	1	3	3	1	3	3	1	3	3	1	3	3	1
1656	50	70	156	28.764	3	3	2	2	#NULL!	#NULL!						#NULL!	#NULL!	#NULL!	#NULL!	#NULL!	#NULL!	#NULL!	#NULL!	#NULL!	#NULL!	#NULL!	#NULL!	#NULL!	#NULL!	#NULL!	1	#NULL!	#NULL!	#NULL!	#NULL!	#NULL!	#NULL!	#NULL!	#NULL!	#NULL!	#NULL!	#NULL!	#NULL!	#NULL!	#NULL!	#NULL!	#NULL!	#NULL!	#NULL!
1657	50	62	179	19.3502	1	1	1	1	1	2	2	1	1	1	1	3	4	3	1	1	1	1	2	2	1	1	4	4	4	4	1	#NULL!	4	#NULL!	#NULL!	4	1	3	3	1	3	3	1	3	3	1	3	3	1
1658	50	71	164	26.398	3	3	2	2	3	2	1	1	1	1	1	3	3	3	2	2	1	1	2	2	2	2	1	2	2	2	1	2	2	1	2	2	1	3	3	1	3	3	1	3	3	1	3	3	1
1659	50	90	177	28.7274	3	3	2	9	1	1	1	1	1	1	1	3	3	3	4	#NULL!	4	#NULL!	4	#NULL!	3	3	4	4	4	3	1	#NULL!	4	#NULL!	#NULL!	4	#NULL!	#NULL!	4	1	3	3	#NULL!	#NULL!	4	#NULL!	#NULL!	4	1
1660	50	77	#NULL!	#NULL!	#NULL!	1	2	1	3	2	2	1	1	1	1	3	3	3	1	1	4	#NULL!	4	#NULL!	2	2	4	1	4	3	1	1	1	#NULL!	#NULL!	4	1	3	3	1	3	3	1	3	3	1	3	3	1
1661	50	69	170	23.8754	2	3	2	9	1	2	1	1	1	1	1	3	3	2	1	1	1	1	1	1	1	1	1	1	1	1	1	2	2	1	2	2	1	3	3	1	3	3	1	3	3	1	3	3	1
1662	50	83	185	24.2513	2	3	2	2	1	2	1	1	1	1	1	3	3	3	2	2	3	3	2	2	2	2	4	4	4	4	1	2	2	1	2	2	1	3	3	1	3	3	1	2	2	1	3	3	1
1663	50	75	157	30.4272	4	3	2	2	1	1	1	2	1	1	1	3	3	3	4	#NULL!	4	#NULL!	4	#NULL!	4	#NULL!	4	4	4	4	1	1	1	#NULL!	#NULL!	4	1	3	3	1	3	3	#NULL!	#NULL!	4	1	3	3	1
1664	50	85	150	37.7778	5	3	2	2	1	2	1	1	1	1	1	3	3	3	2	2	1	1	2	2	4	#NULL!	3	3	3	3	1	2	2	1	3	3	1	3	3	1	3	3	1	3	3	#NULL!	#NULL!	4	1
1665	50	74	173	24.7252	2	3	2	3	2	2	2	1	1	1	1	1	1	3	1	1	4	#NULL!	4	#NULL!	4	#NULL!	4	4	4	4	1	#NULL!	4	#NULL!	#NULL!	4	#NULL!	#NULL!	4	1	#NULL!	4	#NULL!	#NULL!	4	1	1	1	#NULL!
1666	50	74	173	24.7252	2	3	2	3	2	2	2	1	1	1	1	1	1	3	1	1	4	#NULL!	4	#NULL!	4	#NULL!	4	4	4	4	1	#NULL!	4	#NULL!	#NULL!	4	#NULL!	#NULL!	4	1	#NULL!	4	#NULL!	#NULL!	4	1	1	1	#NULL!
1667	50	120	178	37.874	5	3	2	3	1	2	2	1	1	1	1	2	2	3	2	2	2	2	2	2	1	1	1	1	1	2	1	1	1	#NULL!	#NULL!	4	#NULL!	#NULL!	4	1	#NULL!	4	1	1	1	#NULL!	#NULL!	4	1
1668	50	76	#NULL!	#NULL!	#NULL!	1	2	1	1	2	2	2	1	1	1	3	3	3	2	2	4	#NULL!	4	#NULL!	3	3	1	1	3	3	1	2	2	1	3	3	1	3	3	1	3	3	1	3	3	1	3	3	1
1669	50	95	190	26.3158	3	1	2	5	1	2	1	1	1	2	1	4	2	2	2	2	2	2	1	1	2	2	4	3	2	2	1	#NULL!	4	1	1	1	1	1	1	1	2	2	#NULL!	#NULL!	4	1	3	3	#NULL!
1670	50	70	158	28.0404	3	1	2	7	1	2					1	#NULL!	#NULL!	#NULL!	#NULL!	#NULL!	#NULL!	#NULL!	4	#NULL!	#NULL!	#NULL!	#NULL!	#NULL!	#NULL!	#NULL!	1	#NULL!	4	#NULL!	#NULL!	#NULL!	#NULL!	#NULL!	#NULL!	#NULL!	#NULL!	#NULL!	#NULL!	#NULL!	#NULL!	#NULL!	#NULL!	#NULL!	#NULL!
1671	50	80	170	27.6817	3	1	2	1	1	2	1	1	1	1	1	1	4	3	4	#NULL!	1	1	4	#NULL!	3	3	3	1	3	3	1	3	3	1	3	3	1	3	3	1	3	3	1	3	3	1	3	3	1
1672	50	82	174	27.0842	3	4	2	2	1	2			1	1		2	2	2	1	1	2	2	2	2	1	1	1	1	1	2	1	1	1	1	1	1	1	3	3	1	3	3	1	3	3	1	3	3	1
1673	50	64	163	24.0882	2	4	2	2	2	2	1	1	1	1	1	4	4	4	2	2	1	1	2	2	2	2	4	4	4	4	1	1	1	#NULL!	#NULL!	4	#NULL!	#NULL!	4	1	#NULL!	4	#NULL!	#NULL!	4	#NULL!	#NULL!	4	1
1674	50	74	165	27.1809	3	3	3	1	1	2	1	1	1	1	1	3	3	3	4	#NULL!	4	#NULL!	4	#NULL!	4	#NULL!	4	4	4	4	1	1	1	1	3	3	#NULL!	#NULL!	4	1	2	2	1	2	2	1	3	3	1
1675	50	105	187	30.0266	4	2	1	#NULL!	1	2	1	1	1	1	1	3	4	3	4	#NULL!	1	1	2	2	1	1	4	4	4	4	1	#NULL!	4	#NULL!	#NULL!	4	1	3	3	1	2	2	#NULL!	#NULL!	4	1	3	3	#NULL!
1676	50	60	168	21.2585	2	2	1	9	2	2	1	1	1	1	1	3	4	3	2	2	1	1	2	2	1	1	2	2	3	1	1	1	1	1	3	3	1	3	3	1	3	3	1	3	3	1	3	3	1
1677	50	91	180	28.0864	3	3	1	1	1	2	1	1	1	1	1	3	2	3	1	1	1	1	2	2	1	1	3	4	3	3	1	2	2	1	2	2	1	3	3	1	3	3	1	3	3	1	3	3	1
1678	50	85	163	31.9922	4	1	2	#NULL!	1	2	1	1	1	1	1	1	1	#NULL!	2	2	4	#NULL!	4	#NULL!	2	2	4	4	4	#NULL!	1	#NULL!	#NULL!	#NULL!	#NULL!	#NULL!	#NULL!	#NULL!	#NULL!	#NULL!	#NULL!	#NULL!	#NULL!	#NULL!	#NULL!	#NULL!	#NULL!	#NULL!	1
1679	50	79	160	30.8594	4	3	3	6	2	2				1	1	2	2	2	1	1	4	#NULL!	4	#NULL!	4	#NULL!	4	#NULL!	1	4	1	2	2	1	2	2	1	2	2	1	2	2	1	2	2	1	2	2	1
1680	50	75	155	31.2175	4	2	1	1	2	2	1		1	1	1	3	3	3	1	1	4	#NULL!	4	#NULL!	4	#NULL!	4	4	4	3	1	2	2	1	2	2	1	3	3	1	3	3	1	3	3	1	3	3	1
1681	50	109	184	32.1952	4	4	3	2	1	2	1	1	1	1	1	3	3	3	1	1	1	1	2	2	1	1	2	4	4	4	1	2	2	1	2	2	#NULL!	#NULL!	4	1	#NULL!	4	1	2	2	#NULL!	#NULL!	4	1
1682	50	109	184	32.1952	4	4	3	2	1	2	1	1	1	1	1	3	3	3	1	1	1	1	2	2	1	1	2	4	4	4	1	2	2	1	2	2	#NULL!	#NULL!	4	1	#NULL!	4	1	2	2	#NULL!	#NULL!	4	1
1683	50	89	164	33.0904	4	3	3	#NULL!	1	2	1	1	1	1	1	3	3	3	1	1	2	2	1	1	2	2	1	4	4	4	1	1	1	#NULL!	#NULL!	4	1	3	3	1	2	2	1	3	3	1	3	3	1
1684	50	70	175	22.8571	2	1	2	1	1	2	1	1	1	1	1	1	1	3	1	1	1	1	1	1	1	1	1	1	1	2	1	1	1	1	1	1	1	1	1	5	3	3	5	3	3	1	3	3	1
1685	50	77	157	31.2386	4	4	3	2	2	2	1	1	1	1	1	3	#NULL!	3	1	1	4	#NULL!	1	1	3	3	1	1	1	3	1	1	1	1	3	3	1	3	3	1	3	3	1	3	3	1	3	3	1
1686	50	89	160	34.7656	4	3	3	3	1	2	1	1	1	1	1	4	4	4	1	1	1	1	2	2	2	2	1	4	4	1	1	2	2	1	2	2	#NULL!	#NULL!	4	1	#NULL!	4	#NULL!	#NULL!	4	#NULL!	#NULL!	4	1
1687	50	#NULL!	174	#NULL!	#NULL!	3	2	2	1	2	2	1	1	1	1	3	2	3	1	1	4	#NULL!	2	2	1	1	3	4	3	3	1	#NULL!	4	#NULL!	#NULL!	4	#NULL!	#NULL!	4	1	#NULL!	4	#NULL!	#NULL!	4	#NULL!	#NULL!	4	1
1688	50	100	170	34.6021	4	4	2	2	2	2	1	1	1	1	1	2	2	2	1	1	1	1	1	1	1	1	2	2	2	2	1	1	1	1	3	3	1	2	2	1	2	2	1	2	2	1	2	2	1
1689	50	57	152	24.6711	2	3	2	3	3	2	1	1	1	1	1	3	3	3	4	#NULL!	3	3	4	#NULL!	4	#NULL!	4	4	4	3	1	#NULL!	4	#NULL!	#NULL!	4	1	3	3	1	#NULL!	4	1	3	3	1	3	3	1
1690	50	80	173	26.7299	3	2	2	6	1	2	1	1	1	1	1	#NULL!	#NULL!	#NULL!	1	1	1	1	1	1	4	#NULL!	4	1	4	4	1	1	1	#NULL!	#NULL!	4	#NULL!	#NULL!	4	1	#NULL!	4	#NULL!	#NULL!	4	#NULL!	#NULL!	4	1
1691	51	89	178	28.0899	3	3	2	6	2	2	1	1	1	1	1	1	4	4	4	#NULL!	2	2	1	1	2	2	4	4	4	4	1	1	1	#NULL!	#NULL!	4	#NULL!	#NULL!	4	1	#NULL!	4	#NULL!	#NULL!	4	#NULL!	#NULL!	4	1
1692	51	94	157	38.1354	5	1	1	3	2	2	1	1	1	1	1	3	3	3	4	#NULL!	4	#NULL!	4	#NULL!	4	#NULL!	4	4	4	4	1	#NULL!	4	1	2	2	1	3	3	1	3	3	#NULL!	#NULL!	4	1	3	3	1
1693	51	51	136	27.5735	3	1	2	1	2	2	1	1	1	1	1	1	1	1	1	1	1	1	1	1	2	2	1	1	2	1	1	1	1	1	1	1	1	1	1	1	1	1	1	1	1	1	1	1	1
1694	51	95	163	35.756	5	3	2	1	1	2	1	1	1	1	1	3	3	3	4	#NULL!	4	#NULL!	4	#NULL!	4	#NULL!	4	1	4	3	1	2	2	1	3	3	1	3	3	1	3	3	1	3	3	1	3	3	#NULL!
1695	51	76	175	24.8163	2	1	1	9	1	2	1	1	1	1	1	1	#NULL!	#NULL!	2	2	4	#NULL!	2	2	4	#NULL!	2	4	4	4	1	#NULL!	#NULL!	#NULL!	#NULL!	#NULL!	#NULL!	#NULL!	4	1	#NULL!	4	#NULL!	#NULL!	4	#NULL!	#NULL!	4	1
1696	51	92	173	30.7394	4	1	2	1	1	2	1	1	1	1	1	2	2	#NULL!	1	1	1	1	2	2	2	2	4	4	1	4	1	2	2	1	2	2	#NULL!	#NULL!	4	1	#NULL!	4	1	2	2	#NULL!	#NULL!	4	#NULL!
1697	51	104	169	36.4133	5	1	2	1	2	2	1	1	1	1	1	2	3	3	1	1	2	2	4	#NULL!	3	3	4	1	3	3	1	#NULL!	4	1	3	3	1	3	3	1	3	3	1	3	3	1	1	1	#NULL!
1698	51	77	175	25.1429	3	4	2	2	3	1	1	1	1	1	1	4	3	3	1	1	4	#NULL!	2	2	1	1	3	3	3	3	1	3	3	1	3	3	1	3	3	1	3	3	1	2	2	1	3	3	1
1699	51	61	157	24.7475	2	2	2	1	1	2	2	1	1	1	1	2	3	3	2	2	1	1	2	2	2	2	4	4	3	3	1	2	2	1	2	2	1	3	3	1	3	3	1	3	3	1	3	3	1
1700	51	94	185	27.4653	3	3	2	1	1	2	1	1	1	1	2	2	4	1	1	1	2	2	2	2	1	1	1	1	4	4	1	1	1	1	1	1	1	2	2	1	2	2	1	1	1	1	2	2	1
1701	51	95	158	38.0548	5	2	1	#NULL!	1	2	1	1	1	1	1	3	3	3	1	1	1	1	2	2	1	1	3	3	3	3	1	#NULL!	4	#NULL!	#NULL!	4	1	3	3	1	3	3	1	3	3	1	3	3	1
1702	51	110	173	36.7537	5	1	2	5	1	2	1	1	1	1	1	2	2	3	2	2	3	3	4	#NULL!	2	2	4	2	3	3	1	2	2	1	3	3	1	3	3	1	3	3	1	2	2	1	3	3	1
1703	51	87	170	30.1038	4	2	2	2	1	2	1	1	1	1	1	4	4	3	4	#NULL!	1	1	1	1	4	#NULL!	4	1	#NULL!	4	1	#NULL!	4	#NULL!	#NULL!	4	1	3	3	1	#NULL!	4	1	3	3	1	3	3	1
1704	51	57	153	24.3496	2	4	2	3	2	2	1	1	1	1	1	3	3	3	1	1	4	#NULL!	1	1	4	#NULL!	4	4	4	4	1	1	1	#NULL!	#NULL!	4	#NULL!	#NULL!	4	1	#NULL!	4	#NULL!	#NULL!	4	#NULL!	#NULL!	4	1
1705	52	80	170	27.6817	3	3	2	6	1	2	1	1	1	1	1	4	1	3	1	1	4	#NULL!	1	1	1	1	2	4	2	4	1	1	1	#NULL!	#NULL!	4	#NULL!	#NULL!	4	1	#NULL!	4	#NULL!	#NULL!	4	#NULL!	#NULL!	4	1
1706	52	107	168	37.911	5	1	2	1	1	2	1	1	1	1	1	3	3	3	1	1	2	2	2	2	2	2	2	1	1	2	1	1	1	1	1	1	1	3	3	1	3	3	1	3	3	1	3	3	1
1707	52	82	181	25.0298	3	4	2	1	1	2	1	1	1	1	1	3	2	3	2	2	4	#NULL!	4	#NULL!	4	#NULL!	4	4	4	4	1	2	2	1	3	3	1	3	3	1	3	3	1	3	3	1	3	3	1
1708	52	84	179	26.2164	3	1	1	1	1	2	1	1	1	1	1	4	4	4	4	#NULL!	4	#NULL!	4	#NULL!	4	#NULL!	4	4	4	4	1	1	1	#NULL!	#NULL!	4	1	3	3	1	3	3	1	3	3	1	3	3	#NULL!
1709	52	75	160	29.2969	3	3	2	2	1	2	1	1	1	1	1	3	3	3	1	1	4	#NULL!	1	1	2	2	4	4	3	3	1	#NULL!	4	#NULL!	#NULL!	4	1	3	3	1	3	3	1	3	3	1	3	3	1
1710	52	84	174	27.7447	3	2	1	1	1	2	1	1	1	1	1	3	3	3	1	1	1	1	2	2	1	1	3	3	3	3	1	2	2	1	2	2	1	3	3	1	2	2	1	2	2	1	3	3	1
1711	52	#NULL!	#NULL!	#NULL!	#NULL!	3	3	9	2	2	1	1	1	1	1	4	3	3	1	1	4	#NULL!	1	1	3	3	3	3	3	3	1	#NULL!	4	#NULL!	#NULL!	4	1	3	3	1	2	2	1	3	3	1	3	3	1
1712	52	78	156	32.0513	4	3	2	2	1	2	1	1	1	1	1	3	3	3	1	1	1	1	2	2	2	2	4	4	4	4	1	3	3	1	3	3	1	3	3	1	3	3	1	3	3	1	3	3	1
1713	52	72	160	28.125	3	2	1	1	1	2	1	1	1	1	1	3	3	3	1	1	4	#NULL!	2	2	1	1	4	4	4	4	1	#NULL!	4	1	2	2	1	3	3	1	3	3	#NULL!	#NULL!	4	1	3	3	#NULL!
1714	52	90	170	31.1419	4	3	3	8	2	2	1	1	1	1	1	2	2	3	1	1	2	2	1	1	4	#NULL!	1	1	1	1	1	#NULL!	4	#NULL!	#NULL!	4	1	3	3	1	3	3	1	3	3	1	3	3	1
1715	52	88	#NULL!	#NULL!	#NULL!	1	2	#NULL!	2	2			1		1	4	#NULL!	2	#NULL!	#NULL!	2	2	4	#NULL!	2	2	1	#NULL!	1	#NULL!	1	#NULL!	#NULL!	1	2	2	1	1	1	#NULL!	#NULL!	#NULL!	1	1	1	#NULL!	#NULL!	#NULL!	1
1716	52	135	183	40.3117	5	2	1	1	1	2	1	1	1	1	1	3	3	3	1	1	1	1	1	1	1	1	4	4	4	3	1	#NULL!	4	#NULL!	#NULL!	4	1	3	3	1	3	3	1	3	3	1	3	3	1
1717	52	78	170	26.9896	3	1	1	4	1	2	1	1	1	1	1	1	4	4	1	1	1	1	2	2	1	1	#NULL!	2	2	2	1	1	1	1	2	2	1	2	2	1	2	2	1	2	2	1	2	2	1
1718	52	95	150	42.2222	5	2	2	2	2	2	1	1	1	1	1	3	3	3	1	1	4	#NULL!	2	2	1	1	4	4	4	4	1	#NULL!	4	#NULL!	#NULL!	4	1	3	3	1	3	3	1	3	3	1	3	3	1
1719	52	67	162	25.5296	3	3	2	#NULL!	2	2	1	1	1	1	1	#NULL!	3	#NULL!	2	2	#NULL!	#NULL!	4	#NULL!	#NULL!	#NULL!	4	4	4	4	1	1	1	#NULL!	#NULL!	#NULL!	#NULL!	#NULL!	#NULL!	#NULL!	#NULL!	#NULL!	1	1	1	#NULL!	#NULL!	#NULL!	1
1720	52	90	170	31.1419	4	3	2	1	1	2	1	1	1	1	1	2	3	3	1	1	4	#NULL!	2	2	1	1	2	2	2	2	1	2	2	1	2	2	1	2	2	1	2	2	1	2	2	1	3	3	1
1721	52	57	158	22.8329	2	3	2	3	1	2	1	1	1	1	1	2	4	3	2	2	4	#NULL!	4	#NULL!	1	1	3	4	3	3	1	2	2	1	3	3	1	3	3	1	3	3	1	3	3	#NULL!	#NULL!	#NULL!	1
1722	52	100	164	37.1802	5	2	2	1	1	2	1	1	1	1	1	3	3	3	1	1	1	1	2	2	1	1	2	1	3	3	1	2	2	1	2	2	1	3	3	1	3	3	1	3	3	1	3	3	1
1723	52	70	160	27.3438	3	1	2	1	1	2	1	1	1	1	1	3	4	3	2	2	4	#NULL!	2	2	3	3	3	3	3	3	1	2	2	1	3	3	1	3	3	1	3	3	1	3	3	1	3	3	1
1724	52	70	160	27.3438	3	1	2	1	1	2	1	1	1	1	1	3	4	3	2	2	4	#NULL!	2	2	3	3	3	3	3	3	1	2	2	1	3	3	1	3	3	1	3	3	1	3	3	1	3	3	1
1725	52	100	179	31.21	4	1	2	9	1	2	2	1	1	1	1	3	3	3	2	2	1	1	2	2	2	2	3	3	3	3	1	2	2	1	2	2	1	3	3	1	3	3	1	2	2	1	3	3	1
1726	52	95	155	39.5421	5	2	2	1	2	2	1	1	1	1	1	3	3	3	1	1	1	1	1	1	1	1	#NULL!	3	3	3	1	2	2	1	2	2	1	3	3	1	3	3	1	3	3	1	3	3	1
1727	53	78	164	29.0006	3	1	2	#NULL!	1	2	1	1	1	1	1	4	4	4	2	2	2	2	2	2	3	3	2	1	1	3	1	#NULL!	4	#NULL!	#NULL!	4	1	2	2	1	2	2	1	2	2	1	2	2	1
1728	53	116	175	37.8776	5	1	1	1	2	1	1	1	1	1	1	1	1	1	1	1	1	1	2	2	2	2	2	2	2	2	1	2	2	1	2	2	#NULL!	#NULL!	4	1	#NULL!	4	#NULL!	#NULL!	4	#NULL!	#NULL!	4	4
1729	53	83	165	30.4867	4	3	3	1	2	2	1	1	1	1	1	3	3	3	2	2	1	1	2	2	2	2	1	1	3	3	1	#NULL!	4	#NULL!	#NULL!	4	1	3	3	1	3	3	1	3	3	1	3	3	1
1730	53	96	167	34.4222	4	1	2	1	1	2		1	1	1	1	3	3	3	4	#NULL!	3	3	4	#NULL!	3	3	3	3	3	4	1	2	2	1	2	2	1	3	3	1	3	3	1	3	3	1	3	3	1
1731	53	100	176	32.2831	4	1	1	1	1	2	1	1	1	1	1	2	2	2	2	2	1	1	#NULL!	#NULL!	#NULL!	#NULL!	#NULL!	#NULL!	#NULL!	#NULL!	1	1	1	1	1	1	#NULL!	#NULL!	4	1	#NULL!	4	#NULL!	#NULL!	4	#NULL!	#NULL!	4	1
1732	53	97	189	27.1549	3	1	2	4	1	2	1	1	1	1	1	3	4	3	2	2	2	2	2	2	4	#NULL!	4	4	4	4	1	1	1	1	1	1	1	3	3	1	3	3	1	3	3	1	3	3	1
1733	53	90	176	29.0548	3	1	2	1	1	2	1	1	1	1	1	3	1	3	2	2	2	2	2	2	2	2	3	3	1	1	1	1	1	#NULL!	#NULL!	4	1	3	3	1	3	3	1	3	3	1	3	3	1
1734	53	73	167	26.1752	3	3	2	9	1	2	1	1	1	1	1	3	3	3	1	1	1	1	2	2	4	#NULL!	1	4	4	4	1	2	2	1	2	2	#NULL!	#NULL!	4	1	2	2	1	1	1	1	3	3	#NULL!
1735	53	70	155	29.1363	3	4	2	2	1	2	1	1	1	1	1	3	3	3	2	2	1	1	4	#NULL!	3	3	1	4	4	3	1	1	1	1	1	1	1	3	3	1	3	3	1	1	1	1	3	3	1
1736	53	93	180	28.7037	3	1	2	9	1	1	1	1	1	1	1	1	1	4	1	1	1	1	1	1	1	1	4	1	4	4	1	#NULL!	4	1	2	2	#NULL!	#NULL!	4	1	#NULL!	4	#NULL!	#NULL!	4	#NULL!	#NULL!	4	1
1737	53	78	160	30.4688	4	4	3	2	3	2	1	1	1	1	1	3	3	3	4	#NULL!	3	3	2	2	1	1	1	1	1	2	1	2	2	1	2	2	1	3	3	1	3	3	1	3	3	1	3	3	1
1738	53	95	#NULL!	#NULL!	#NULL!	3	2	1	1	2	1	1	1	1	1	2	3	3	1	1	2	2	2	2	2	2	1	2	2	2	1	2	2	1	2	2	1	3	3	1	3	3	1	3	3	1	3	3	1
1739	53	82	166	29.7576	3	3	3	2	2	2	1	1	1	1	1	3	2	3	2	2	1	1	2	2	1	1	4	4	4	4	1	2	2	1	2	2	1	3	3	1	3	3	1	3	3	1	3	3	1
1740	53	105	187	30.0266	4	2	2	6	1	2	1	1	1	1	1	2	2	3	1	1	1	1	2	2	1	1	4	4	4	3	1	2	2	1	2	2	1	3	3	1	3	3	1	3	3	1	3	3	4
1741	54	82	170	28.3737	3	2	2	3	2	2	1	1	1	1	1	3	3	3	1	1	4	#NULL!	2	2	1	1	1	1	3	3	1	2	2	1	2	2	1	3	3	1	3	3	1	3	3	1	3	3	1
1742	54	107	176	34.5429	4	3	2	2	#NULL!	2	1	1	1	1	1	3	3	3	4	#NULL!	3	3	4	#NULL!	4	#NULL!	1	4	4	3	1	#NULL!	4	#NULL!	#NULL!	4	1	3	3	1	3	3	#NULL!	#NULL!	4	1	3	3	#NULL!
1743	54	84	160	32.8125	4	2	2	1	1	2	1	1	1	1	1	3	3	3	4	#NULL!	4	#NULL!	4	#NULL!	3	3	3	4	3	3	1	2	2	1	3	3	1	3	3	1	3	3	1	3	3	1	3	3	1
1744	54	90	170	31.1419	4	1	1	#NULL!	1	2	1	1	1	1	1	4	4	4	1	1	1	1	2	2	1	1	2	1	2	2	1	1	1	1	1	1	1	1	1	5	2	2	1	1	1	5	2	2	1
1745	54	74	155	30.8012	4	3	2	1	1	2	1	1	1	1	1	3	3	3	1	1	1	1	2	2	1	1	2	2	2	2	1	1	1	1	3	3	1	3	3	1	3	3	1	3	3	1	3	3	#NULL!
1746	54	93	167	33.3465	4	4	2	2	1	2	1	1	1	1	1	3	3	3	2	2	1	1	4	#NULL!	3	3	4	4	1	4	1	1	1	#NULL!	#NULL!	4	1	3	3	1	3	3	1	3	3	1	3	3	1
1747	55	94	186	27.1708	3	3	2	3	1	1	1	1	1	1	1	2	2	2	1	1	2	2	1	1	2	2	1	1	1	1	1	2	2	1	2	2	1	2	2	1	2	2	1	2	2	1	2	2	1
1748	55	86	172	29.0698	3	3	3	3	2	2	1	1	1	2	1	3	3	3	1	1	1	1	1	1	2	2	4	4	1	4	1	#NULL!	4	#NULL!	#NULL!	4	#NULL!	#NULL!	4	1	#NULL!	4	#NULL!	#NULL!	4	#NULL!	#NULL!	4	1
1749	55	67	157	27.1816	3	3	2	3	2	1	1	1	1	1	1	1	1	1	4	#NULL!	2	2	4	#NULL!	4	#NULL!	4	1	4	4	1	3	3	1	3	3	#NULL!	#NULL!	4	1	#NULL!	4	#NULL!	#NULL!	4	#NULL!	#NULL!	4	#NULL!
1750	55	96	176	30.9917	4	4	2	8	3	1	1	1	1	1	1	4	4	3	4	#NULL!	4	#NULL!	1	1	4	#NULL!	1	4	1	1	1	#NULL!	4	#NULL!	#NULL!	4	#NULL!	#NULL!	4	1	#NULL!	4	#NULL!	#NULL!	4	1	2	2	1
1751	55	90	177	28.7274	3	2	2	9	1	2	1	1	1	1	1	3	4	3	1	1	4	#NULL!	4	#NULL!	4	#NULL!	4	4	4	4	1	#NULL!	4	#NULL!	#NULL!	4	1	3	3	1	3	3	1	3	3	1	3	3	1
1752	55	106	182	32.001	4	3	1	1	1	2	1	1	1	1	1	3	3	3	1	1	4	#NULL!	4	#NULL!	1	1	4	3	4	4	1	2	2	1	3	3	1	3	3	1	3	3	1	3	3	1	3	3	#NULL!
1753	55	95	166	34.4753	4	3	2	2	1	2	1	1	1	1	1	3	3	3	1	1	1	1	2	2	1	1	4	4	4	4	1	1	1	#NULL!	#NULL!	4	1	3	3	1	3	3	1	3	3	1	3	3	1
1754	55	90	174	29.7265	3	1	2	9	1	2	1	1	1	1	1	2	4	2	2	2	1	1	1	1	4	#NULL!	4	4	4	4	1	1	1	1	1	1	#NULL!	#NULL!	4	1	#NULL!	4	#NULL!	#NULL!	4	#NULL!	#NULL!	4	1
1755	55	78	175	25.4694	3	3	2	9	1	2	1	1	1	1	2	3	1	3	3	3	3	3	1	1	2	2	3	3	3	3	1	2	2	1	2	2	1	3	3	1	3	3	1	3	3	1	3	3	1
1756	55	68	170	23.5294	2	2	2	5	2	2	1	1	1	1	1	1	1	1	1	1	2	2	2	2	1	1	2	1	1	2	1	1	1	1	1	1	1	1	1	1	2	2	1	2	2	1	1	1	1
1757	55	80	155	33.2986	4	1	2	1	1	2	1	1	1	1	1	4	4	4	2	2	4	#NULL!	2	2	4	#NULL!	4	4	4	4	1	1	1	#NULL!	#NULL!	4	#NULL!	#NULL!	4	1	#NULL!	4	#NULL!	#NULL!	4	#NULL!	#NULL!	4	1
1758	55	69	167	24.7409	2	3	2	1	1	2	1	1	1	1	1	3	4	3	4	#NULL!	4	#NULL!	4	#NULL!	4	#NULL!	4	4	4	4	1	#NULL!	4	#NULL!	#NULL!	4	1	3	3	1	3	3	1	3	3	1	3	3	#NULL!
1759	55	69	171	23.597	2	3	2	9	1	2	1	1	1	1	1	3	3	3	4	#NULL!	1	1	2	2	3	3	4	4	4	1	1	1	1	1	3	3	1	3	3	#NULL!	#NULL!	#NULL!	1	3	3	1	3	3	1
1760	55	87	165	31.9559	4	3	2	6	2	2	1	1	1	1	1	2	3	3	2	2	1	1	2	2	3	3	1	1	4	4	1	2	2	1	2	2	1	3	3	1	2	2	1	2	2	1	3	3	1
1761	55	84	169	29.4107	3	3	3	2	2	2	1	1	1	1	1	3	3	3	#NULL!	#NULL!	1	1	2	2	1	1	1	1	1	1	1	1	1	1	1	1	1	3	3	1	3	3	1	3	3	1	3	3	1
1762	55	85	180	26.2346	3	4	2	2	1	2	1	1	1	1	1	4	3	3	1	1	1	1	1	1	3	3	4	1	4	4	1	1	1	1	3	3	1	3	3	1	3	3	1	3	3	1	3	3	1
1763	55	90	160	35.1562	5	3	2	9	2	1	1	1	1	1	1	2	3	3	1	1	1	1	1	1	2	2	1	1	1	3	1	1	1	1	3	3	1	3	3	1	2	2	1	3	3	1	3	3	1
1764	55	118	178	37.2428	5	1	2	8	1	2	1	1	1	1	1	4	4	4	4	#NULL!	1	1	2	2	1	1	4	1	4	4	1	#NULL!	4	#NULL!	#NULL!	4	#NULL!	#NULL!	4	1	#NULL!	4	#NULL!	#NULL!	4	#NULL!	#NULL!	4	1
1765	55	92	166	33.3866	4	3	2	2	1	2	1	1	1	1	1	4	2	2	1	1	1	1	2	2	2	2	2	1	3	3	1	1	1	#NULL!	#NULL!	4	#NULL!	#NULL!	4	1	#NULL!	4	#NULL!	#NULL!	4	#NULL!	#NULL!	4	1
1766	55	96	170	33.218	4	3	1	1	2	2	1	1	1	1	1	1	4	1	4	#NULL!	4	#NULL!	4	#NULL!	4	#NULL!	4	4	4	4	1	#NULL!	4	1	1	1	1	1	1	1	#NULL!	4	1	1	1	#NULL!	#NULL!	4	1
1767	55	70	168	24.8016	2	1	1	1	1	2	1	1	1	1	1	2	2	2	1	1	1	1	2	2	2	2	2	1	2	2	1	1	1	1	2	2	1	2	2	1	2	2	1	2	2	1	2	2	1
1768	55	87	165	31.9559	4	3	2	6	2	2	1	1	1	1	1	2	3	3	2	2	1	1	2	2	3	3	1	1	4	4	1	2	2	1	2	2	1	3	3	1	2	2	1	2	2	1	3	3	1
1769	56	70	176	22.5981	2	3	2	6	1	2	1	1	1	1	1	3	3	3	1	1	4	#NULL!	4	#NULL!	4	#NULL!	4	4	4	4	1	2	2	1	3	3	1	3	3	1	3	3	1	3	3	1	3	3	#NULL!
1770	56	100	198	25.5076	3	3	2	2	1	2	1	1	1	1	1	3	3	3	4	#NULL!	1	1	4	#NULL!	2	2	4	3	4	3	1	1	1	#NULL!	#NULL!	4	1	3	3	1	3	3	1	3	3	1	3	3	1
1771	56	79	168	27.9904	3	1	2	5	1	2	1	1	1	1	1	4	4	4	2	2	4	#NULL!	2	2	2	2	4	4	4	4	1	#NULL!	4	#NULL!	#NULL!	4	#NULL!	#NULL!	4	1	#NULL!	4	#NULL!	#NULL!	4	#NULL!	#NULL!	4	1
1772	56	100	180	30.8642	4	2	2	1	1	2	1	1	1	1	1	2	3	3	4	#NULL!	3	3	4	#NULL!	4	#NULL!	1	1	4	4	1	2	2	1	2	2	1	3	3	1	3	3	1	3	3	1	3	3	#NULL!
1773	56	75	180	23.1481	2	4	2	2	1	1	1	1	1	1	1	4	4	4	1	1	4	#NULL!	4	#NULL!	4	#NULL!	4	4	4	4	1	2	2	1	2	2	#NULL!	#NULL!	4	1	#NULL!	4	#NULL!	#NULL!	4	#NULL!	#NULL!	4	1
1774	56	52	163	19.5717	1	3	2	6	1	2	1	1	1	1	1	2	4	4	4	#NULL!	4	#NULL!	2	2	4	#NULL!	3	4	3	3	1	#NULL!	4	#NULL!	#NULL!	4	1	3	3	1	3	3	1	3	3	1	3	3	#NULL!
1775	56	72	176	23.2438	2	1	1	7	1	2	1	1	1	1	1	3	3	3	1	1	1	1	2	2	1	1	4	4	4	4	1	1	1	#NULL!	#NULL!	4	1	1	1	1	3	3	#NULL!	#NULL!	4	1	3	3	1
1776	56	67	156	27.5312	3	3	2	3	1	2	1	1	1	1	1	3	3	3	2	2	1	1	2	2	3	3	3	4	4	4	1	#NULL!	4	#NULL!	#NULL!	4	1	3	3	1	3	3	1	3	3	1	3	3	1
1777	56	69	153	29.4758	3	2	1	#NULL!	1	2	1	1	1	1	1	3	3	3	1	1	4	#NULL!	4	#NULL!	1	1	4	1	4	4	1	2	2	#NULL!	#NULL!	4	1	3	3	1	3	3	1	3	3	1	3	3	#NULL!
1778	56	73	163	27.4756	3	4	3	1	1	2	1	1	1	1	1	3	3	3	4	#NULL!	4	#NULL!	4	#NULL!	4	#NULL!	1	4	1	4	1	1	1	1	1	1	1	3	3	1	#NULL!	4	#NULL!	#NULL!	4	1	3	3	1
1779	56	65	160	25.3906	3	3	2	#NULL!	1	2	2	1	1	1	1	4	4	3	2	2	#NULL!	#NULL!	2	2	4	#NULL!	3	4	4	3	1	1	1	#NULL!	#NULL!	4	1	3	3	1	3	3	1	3	3	1	3	3	1
1780	57	75	160	29.2969	3	2	2	#NULL!	1	2	1	1	1	1	1	3	3	3	4	#NULL!	1	1	2	2	1	1	3	4	3	3	1	1	1	1	3	3	1	3	3	1	3	3	1	3	3	1	3	3	#NULL!
1781	57	71	157	28.8044	3	2	2	1	1	2	1	1	1	1	1	3	3	3	1	1	2	2	4	#NULL!	4	#NULL!	4	4	4	4	5	3	3	1	3	3	#NULL!	#NULL!	4	1	#NULL!	4	#NULL!	#NULL!	4	#NULL!	#NULL!	4	1
1782	57	102	157	41.381	5	3	2	3	2	2	1	1	1	1	1	3	3	3	4	#NULL!	1	1	4	#NULL!	3	3	1	1	3	3	1	2	2	#NULL!	#NULL!	4	1	3	3	1	3	3	1	3	3	1	3	3	1
1783	57	97	178	30.6148	4	3	2	#NULL!	1	2	1	1	1	1	1	2	3	3	1	1	1	1	1	1	1	1	2	1	2	2	1	2	2	1	3	3	1	3	3	1	3	3	1	3	3	1	3	3	1
1784	57	101	185	29.5106	3	2	2	1	2	2	1	1	1	1	1	2	3	4	2	2	4	#NULL!	4	#NULL!	4	#NULL!	4	4	4	4	1	#NULL!	4	1	3	3	1	3	3	1	3	3	1	3	3	1	3	3	1
1785	57	59	154	24.8777	2	3	2	1	1	2	1	1	1	1	1	3	3	3	4	#NULL!	4	#NULL!	4	#NULL!	4	#NULL!	1	1	4	4	1	2	2	#NULL!	#NULL!	4	1	3	3	1	3	3	1	3	3	1	3	3	1
1786	57	70	155	29.1363	3	3	2	1	#NULL!	2	1	1	1	1	1	#NULL!	#NULL!	#NULL!	2	2	1	1	2	2	3	3	3	1	4	4	1	#NULL!	4	#NULL!	#NULL!	4	#NULL!	#NULL!	#NULL!	#NULL!	#NULL!	#NULL!	#NULL!	#NULL!	#NULL!	#NULL!	#NULL!	#NULL!	1
1787	57	87	183	25.9787	3	2	1	7	1	2	2	1	1	1	1	2	3	3	2	2	1	1	2	2	3	3	1	4	4	4	1	1	1	1	2	2	1	3	3	1	3	3	1	3	3	1	3	3	1
1788	57	85	173	28.4005	3	3	2	1	1	2	1	1	1	1	1	3	3	3	4	#NULL!	4	#NULL!	4	#NULL!	4	#NULL!	1	1	4	1	1	1	1	#NULL!	#NULL!	4	1	3	3	1	#NULL!	4	#NULL!	#NULL!	4	1	3	3	#NULL!
1789	57	83	157	33.6728	4	3	3	1	1	2	1	1	1	1	1	3	3	3	2	2	1	1	2	2	1	1	1	1	2	1	1	#NULL!	4	#NULL!	#NULL!	4	1	3	3	1	3	3	1	3	3	1	3	3	1
1790	57	88	168	31.1791	4	3	2	2	1	2	1	1	1	1	1	3	3	3	1	1	1	1	2	2	2	2	3	1	3	3	1	3	3	1	3	3	1	3	3	1	3	3	1	3	3	1	3	3	1
1791	57	79	163	29.7339	3	1	1	1	1	2	1	1	1	1	1	4	2	3	1	1	1	1	2	2	1	1	#NULL!	1	1	#NULL!	1	1	1	#NULL!	#NULL!	4	1	3	3	1	3	3	1	1	1	1	3	3	1
1792	57	83	174	27.4145	3	2	1	1	1	2	1	1	1	1	1	3	2	3	1	1	3	3	3	3	3	3	4	1	3	3	1	1	1	1	1	1	1	3	3	#NULL!	#NULL!	#NULL!	5	3	3	#NULL!	#NULL!	#NULL!	1
1793	57	85	169	29.7609	3	3	2	1	1	2	1	1	1	1	2	3	3	3	4	#NULL!	4	#NULL!	4	#NULL!	4	#NULL!	4	1	1	2	1	#NULL!	4	#NULL!	#NULL!	4	1	3	3	#NULL!	#NULL!	#NULL!	1	3	3	1	3	3	1
1794	57	107	175	34.9388	4	2	2	3	2	2	1	1	1	1	1	3	3	3	4	#NULL!	3	3	4	#NULL!	4	#NULL!	4	4	4	4	1	#NULL!	4	#NULL!	#NULL!	4	1	3	3	1	3	3	1	3	3	1	3	3	1
1795	57	67	165	24.6097	2	4	2	1	2	2	1	1	1	1	1	3	3	3	1	1	1	1	2	2	1	1	1	2	2	2	1	2	2	#NULL!	#NULL!	4	1	3	3	1	3	3	1	1	1	1	3	3	1
1796	58	80	160	31.25	4	2	1	1	1	2	1	1	1	1	1	3	3	3	2	2	4	#NULL!	4	#NULL!	2	2	3	4	4	4	1	2	2	1	3	3	1	3	3	1	3	3	1	3	3	1	3	3	#NULL!
1797	58	90	175	29.3878	3	2	2	1	1	2	1	1	1	1	2	3	3	3	4	#NULL!	3	3	3	3	3	3	4	4	3	3	1	#NULL!	4	#NULL!	#NULL!	4	1	3	3	1	#NULL!	4	#NULL!	#NULL!	4	1	3	3	1
1798	58	90	170	31.1419	4	4	2	3	3	1	1	1	1	1	1	3	3	3	2	2	1	1	2	2	2	2	1	3	3	3	1	2	2	1	2	2	1	3	3	1	3	3	1	3	3	1	3	3	1
1799	58	98	173	32.7442	4	4	2	3	3	2	1	1	1	1	1	3	3	3	1	1	3	3	1	1	1	1	3	3	3	3	1	3	3	1	3	3	1	3	3	1	3	3	1	3	3	1	3	3	1
1800	58	70	170	24.2215	2	1	1	2	1	2	1	1	1	1	1	3	3	3	1	1	1	1	1	1	4	#NULL!	4	4	4	4	1	#NULL!	4	#NULL!	#NULL!	4	1	3	3	1	3	3	1	3	3	1	3	3	1
1801	58	105	159	41.5332	5	1	1	5	1	2	1	1	1	1	1	4	4	4	1	1	4	#NULL!	4	#NULL!	4	#NULL!	2	1	4	4	1	#NULL!	4	#NULL!	#NULL!	4	#NULL!	#NULL!	4	1	#NULL!	4	#NULL!	#NULL!	4	#NULL!	#NULL!	4	1
1802	58	97	172	32.788	4	4	2	2	3	2	1	1	1	1	1	3	4	3	1	1	1	1	2	2	1	1	1	4	1	4	1	#NULL!	4	#NULL!	#NULL!	4	1	3	3	1	3	3	1	3	3	#NULL!	#NULL!	4	1
1803	58	95	155	39.5421	5	2	3	1	3	2	1	1	1	1	1	4	1	3	4	#NULL!	1	1	2	2	2	2	3	4	3	3	1	3	3	1	3	3	1	3	3	1	3	3	1	3	3	1	3	3	#NULL!
1804	58	88	173	29.4029	3	3	2	2	2	2	1	1	1	1	1	3	3	3	1	1	4	#NULL!	2	2	2	2	4	4	4	3	1	2	2	1	2	2	1	3	3	1	3	3	1	3	3	1	3	3	1
1805	58	86	179	26.8406	3	4	2	3	1	2	1	1	1	1	1	3	4	3	4	#NULL!	4	#NULL!	4	#NULL!	4	#NULL!	4	4	4	4	5	3	3	#NULL!	#NULL!	4	1	3	3	1	3	3	1	3	3	1	3	3	1
1806	59	92	173	30.7394	4	3	2	6	2	2	1	1	1	1	1	3	1	3	4	#NULL!	4	#NULL!	4	#NULL!	3	3	1	3	1	4	1	2	2	1	2	2	1	3	3	1	2	2	1	2	2	1	2	2	1
1807	59	68	173	22.7204	2	3	2	1	1	2	1	1	1	1	1	4	4	3	1	1	1	1	2	2	1	1	1	1	1	1	1	2	2	1	2	2	1	3	3	1	3	3	#NULL!	#NULL!	4	#NULL!	#NULL!	4	1
1808	59	71	159	28.0843	3	2	2	#NULL!	1	2	1	1	1	1	1	3	3	3	4	#NULL!	3	3	4	#NULL!	4	#NULL!	4	4	4	4	1	2	2	1	2	2	1	3	3	1	3	3	1	3	3	1	3	3	#NULL!
1809	59	67	150	29.7778	3	4	3	#NULL!	1	2	1	1	1	1	1	3	3	3	4	#NULL!	4	#NULL!	4	#NULL!	4	#NULL!	4	4	2	4	1	2	2	1	2	2	1	3	3	1	3	3	1	3	3	1	3	3	#NULL!
1810	59	80	160	31.25	4	3	2	1	2	2	1	1	1	1	1	2	2	2	2	2	1	1	2	2	4	#NULL!	1	1	1	2	1	2	2	1	2	2	1	2	2	1	2	2	1	2	2	1	2	2	1
1811	60	90	178	28.4055	3	3	2	6	1	1	1	1	1	1	1	3	4	3	4	#NULL!	3	3	4	#NULL!	4	#NULL!	3	3	3	3	1	#NULL!	4	1	3	3	1	3	3	1	3	3	1	3	3	1	3	3	#NULL!
1812	60	75	171	25.6489	3	3	2	1	2	2	1	1	1	1	1	3	4	3	2	2	4	#NULL!	2	2	2	2	3	3	3	3	1	#NULL!	4	#NULL!	#NULL!	4	1	3	3	1	3	3	1	3	3	1	3	3	#NULL!
1813	60	75	171	25.6489	3	3	2	1	2	2	1	1	1	1	1	3	4	3	2	2	4	#NULL!	2	2	2	2	3	3	3	3	1	#NULL!	4	#NULL!	#NULL!	4	1	3	3	1	3	3	1	3	3	1	3	3	#NULL!
1814	60	94	185	27.4653	3	3	3	6	1	2	1	1	1	1	1	3	3	3	4	#NULL!	4	#NULL!	4	#NULL!	4	#NULL!	4	4	4	4	1	1	1	#NULL!	#NULL!	4	#NULL!	#NULL!	4	1	2	2	1	2	2	1	3	3	1
1815	60	75	178	23.6713	2	4	3	3	2	2	1	1	1	1	1	3	3	3	4	#NULL!	3	3	4	#NULL!	4	#NULL!	1	4	4	4	1	1	1	#NULL!	#NULL!	4	1	3	3	1	3	3	1	2	2	1	3	3	1
1816	60	92	182	27.7744	3	3	2	6	1	2	1	1	1	1	1	3	3	3	4	#NULL!	4	#NULL!	4	#NULL!	4	#NULL!	4	4	4	4	1	1	1	1	3	3	1	3	3	1	3	3	1	3	3	1	3	3	1
1817	60	70	168	24.8016	2	3	2	1	1	2	1	1	1	1	1	3	3	3	4	#NULL!	4	#NULL!	4	#NULL!	4	#NULL!	3	3	3	3	1	1	1	#NULL!	#NULL!	4	1	3	3	1	3	3	1	3	3	1	3	3	1
1818	60	63	163	23.7118	2	3	2	6	1	2	1	1	1	1	1	4	4	4	4	#NULL!	4	#NULL!	4	#NULL!	1	1	4	1	1	4	1	1	1	#NULL!	#NULL!	4	1	3	3	1	3	3	1	3	3	1	3	3	1
1819	60	70	156	28.764	3	2	2	#NULL!	2	2	1	1		1	1	3	3	3	2	2	1	1	2	2	3	3	2	1	2	#NULL!	1	2	2	1	3	3	1	3	3	1	3	3	1	3	3	1	3	3	1
1820	60	80	159	31.6443	4	3	2	2	2	2		1	1	1	1	#NULL!	2	#NULL!	#NULL!	#NULL!	1	1	#NULL!	#NULL!	2	2	#NULL!	#NULL!	#NULL!	#NULL!	1	#NULL!	#NULL!	#NULL!	#NULL!	#NULL!	#NULL!	#NULL!	#NULL!	#NULL!	#NULL!	#NULL!	#NULL!	#NULL!	#NULL!	#NULL!	#NULL!	#NULL!	1
1821	60	65	170	22.4913	2	3	2	1	1	2	1	1	1	1	1	3	3	3	4	#NULL!	4	#NULL!	4	#NULL!	3	3	4	4	4	4	1	#NULL!	4	#NULL!	#NULL!	4	1	3	3	1	3	3	1	3	3	1	3	3	#NULL!
1822	61	63	158	25.2363	3	3	3	1	1	2	1	1	1	1	1	3	3	4	4	#NULL!	4	#NULL!	1	1	4	#NULL!	4	4	4	4	1	2	2	1	2	2	#NULL!	#NULL!	4	1	#NULL!	4	1	2	2	1	3	3	1
1823	62	81	175	26.449	3	3	1	6	1	2	2	1	1	1	1	4	4	3	1	1	1	1	1	1	4	#NULL!	3	4	3	3	1	1	1	1	3	3	1	3	3	1	3	3	1	3	3	1	3	3	1
1824	62	71	144	34.24	4	1	2	5	1	2	1	2	1	2	1	1	2	4	2	2	4	#NULL!	1	1	2	2	1	2	4	3	1	2	2	#NULL!	#NULL!	4	1	2	2	1	#NULL!	4	#NULL!	#NULL!	4	1	2	2	1
1825	62	100	190	27.7008	3	#NULL!	3	2	1	2	1	1	1	1	1	#NULL!	#NULL!	#NULL!	1	1	1	1	1	1	4	#NULL!	4	4	1	4	1	#NULL!	4	#NULL!	#NULL!	#NULL!	#NULL!	#NULL!	#NULL!	#NULL!	#NULL!	#NULL!	#NULL!	#NULL!	#NULL!	#NULL!	#NULL!	#NULL!	#NULL!
1826	63	82	180	25.3086	3	4	3	2	2	2	1	1	1	1	1	4	4	4	4	#NULL!	2	2	4	#NULL!	4	#NULL!	4	4	4	4	1	#NULL!	4	#NULL!	#NULL!	4	#NULL!	#NULL!	4	1	#NULL!	4	#NULL!	#NULL!	4	#NULL!	#NULL!	4	1
1827	64	81	160	31.6406	4	3	2	1	1	2	1	1	1	1	1	3	3	3	1	1	1	1	2	2	2	2	4	1	4	4	1	2	2	#NULL!	#NULL!	4	1	3	3	1	#NULL!	4	1	3	3	1	3	3	1
1828	64	85	177	27.1314	3	3	2	#NULL!	2	1	1	1	1	1	1	4	4	4	1	1	1	1	1	1	2	2	3	3	3	3	1	1	1	1	3	3	1	3	3	1	2	2	1	3	3	1	2	2	1
1829	64	80	175	26.1224	3	3	3	#NULL!	1	2	1	1	1	1	1	2	2	3	#NULL!	#NULL!	1	1	1	1	3	3	1	1	1	2	1	1	1	1	1	1	1	3	3	1	3	3	1	3	3	1	3	3	1
1830	65	75	120	52.0833	5	3	2	1	2	2	1	1	1	1	1	3	1	3	1	1	2	2	4	#NULL!	2	2	3	3	3	3	1	#NULL!	4	1	3	3	1	3	3	1	3	3	1	3	3	1	3	3	1
1831	65	96	172	32.45	4	3	2	9	1	2	1	1	1	1	1	1	1	3	1	1	1	1	2	2	1	1	4	4	1	4	1	2	2	1	2	2	1	3	3	1	3	3	1	3	3	1	3	3	1
1832	65	85	168	30.1162	4	3	2	1	1	2	1	1	1	1	1	4	4	#NULL!	4	#NULL!	#NULL!	#NULL!	4	#NULL!	4	#NULL!	1	4	4	4	1	#NULL!	#NULL!	#NULL!	#NULL!	#NULL!	#NULL!	#NULL!	#NULL!	#NULL!	#NULL!	#NULL!	#NULL!	#NULL!	#NULL!	#NULL!	#NULL!	#NULL!	1
1833	65	123	187	35.174	5	2	2	3	1	2	1	1	1	1	1	3	3	3	4	#NULL!	4	#NULL!	4	#NULL!	4	#NULL!	4	1	4	4	1	#NULL!	4	#NULL!	#NULL!	4	#NULL!	#NULL!	4	1	#NULL!	4	#NULL!	#NULL!	4	#NULL!	#NULL!	4	1
1834	65	55	156	22.6003	2	1	2	1	1	2		1	1	1	1	2	2	3	4	#NULL!	3	3	2	2	4	#NULL!	3	1	3	4	1	1	1	1	3	3	1	3	3	1	3	3	1	3	3	1	3	3	1
1835	65	80	179	24.968	2	4	2	2	1	2	2	1	1	1	1	4	4	4	4	#NULL!	4	#NULL!	4	#NULL!	4	#NULL!	1	4	1	4	1	1	1	1	1	1	#NULL!	#NULL!	4	1	#NULL!	4	1	1	1	#NULL!	#NULL!	4	1
1836	66	93	168	32.9507	4	3	2	2	1	2	1	1	1	1	1	3	3	3	1	1	4	#NULL!	1	1	1	1	1	1	4	4	1	#NULL!	4	#NULL!	#NULL!	4	1	3	3	1	3	3	1	3	3	1	3	3	1
1837	67	#NULL!	120	#NULL!	#NULL!	3	2	3	2	1	1	1	1	1	1	2	2	2	2	2	2	2	2	2	2	2	1	1	1	1	1	2	2	1	2	2	1	1	1	1	#NULL!	4	1	2	2	1	2	2	1
1838	67	65	177	20.7476	2	4	2	2	1	2	1	1	1	1	1	1	1	1	1	1	2	2	2	2	1	1	1	1	1	1	1	1	1	1	1	1	1	1	1	1	1	1	1	1	1	1	1	1	1
1839	67	71	152	30.7306	4	2	2	1	1	1	1	1	1	1	1	3	3	3	2	2	3	3	4	#NULL!	3	3	4	4	4	4	1	1	1	#NULL!	#NULL!	4	1	3	3	1	3	3	1	3	3	1	3	3	1
1840	69	74	167	26.5338	3	4	2	2	1	2	1	1	1	1	1	3	4	3	1	1	3	3	1	1	1	1	1	1	4	4	1	2	2	1	2	2	1	3	3	1	3	3	1	3	3	1	3	3	1
1841	69	64	167	22.9481	2	1	2	#NULL!	2	2	1	1	1	1	1	2	2	3	#NULL!	#NULL!	1	1	4	#NULL!	4	#NULL!	4	1	4	#NULL!	1	3	3	1	3	3	1	3	3	1	3	3	1	3	3	1	3	3	1
1842	71	98	173	32.7442	4	3	2	1	1	2	1	1	1	1	1	3	3	3	2	2	4	#NULL!	2	2	1	1	3	4	3	3	1	2	2	1	3	3	1	3	3	1	3	3	1	2	2	1	3	3	1
1843	72	120	186	34.6861	4	3	2	1	2	2	1	1	1	1	1	2	2	2	2	2	1	1	2	2	1	1	1	2	1	2	1	2	2	1	2	2	1	2	2	1	2	2	1	2	2	1	2	2	1
1844	98	99	150	44	5	4	1	1	1	1	1	1	1	1	1	1	1	1	2	2	1	1	2	2	2	2	2	2	2	2	1	2	2	1	2	2	1	2	2	1	2	2	1	2	2	1	2	2	1
[truncated: 10 more columns]
